# Supplementary material for: Screening and determinant of suspected developmental delays among Egyptian preschool-aged children: a cross-sectional national community-based study
Source: BMC Pediatr. 2023 Oct 19;23:521. doi: 10.1186/s12887-023-04335-0 (PMC10585886; doi:10.1186/s12887-023-04335-0)
Supplement: Supplementary file 3 — Additional file 3: S Table 2. All data delay 1-6 years. [file 12887_2023_4335_MOESM3_ESM.xlsx]

## Sheet: less than or equal 6
S Table-2 All data delay 1-6 years
HH__ID	MemeberID_unique	Governorate	urban_rural_odds	location_broad	sex_	no of HH members	does the person has any kind of apparent disability	in school or not	Mother have any health problem during pregnancy	difficult labor	child born less than 7 months (preterm pregnancy)	baby’s weight less than 2.5 kg at birth	child suffer from jaundice after birth	child suffer from bluish discoloration after birth	child suffer from any convulsions	child kept in an incubator for more than two days	child suffer from meningitis	TRANSFER	Mother_Education	Mother_Disability_or_not	Mother_disability_type	No_Children_1_12years in HH	Twins	Twins_by_number	Mother_relation_to_HHHead	mother_work_status_broad	mother age at giving birth	Father_education	Father_relationship to HH head	mother age_at_ given birth_broad_category	father_disability_orNOT	Father_disability_type	Gross_Motor_individual	Fine_Motor_ind	Self_Help_Adaptive_behavior_ind	Language_Cognitive_ind	Social_Emotinal_ind	Featured_ASD_ind	X1 differ according to age categpry	X2 differ according to age categpry	X3 differ according to age categpry	X4 differ according to age categpry	X5 differ according to age categpry	X6 differ according to age categpry	X7 differ according to age categpry	X8 differ according to age categpry	X9 differ according to age categpry	X10differ according to age categpry	X11 differ according to age categpry
1	13	Cairo	urban	urban governorate	female	3	No Disablity	#NULL!	no	no	no	no	no	no	no	no	no	The child is not transeferred for suspected delay	university	No Apaprent Disability	A	1			Wife of HH head	work (paid-unpaid-his own-employer)	26.8	university	HH Head	18 to less than 35	no apparent disability	A	0	0	0	0	0	0	0	0	0	0	0	0	0	0	0	0	0
2	27	Cairo	urban	urban governorate	female	7	No Disablity	#NULL!	yes	no	no	no	no	no	no	no	no	The child is not transeferred for suspected delay	High School and technical	No Apaprent Disability	A	2			Wife of HH head	Does not work does not look for work	39.2	High School and technical	HH Head	35 to less than 40	no apparent disability	A	0	0	0	0	0	0	0	0	0	0	0	0	0	0	0	0	0
3	34	Cairo	urban	urban governorate	male	4	No Disablity	#NULL!	no	no	no	no	no	no	no	no	no	The child is not transeferred for suspected delay	university	No Apaprent Disability	A	2			Wife of HH head	Does not work does not look for work	33	university	HH Head	18 to less than 35	no apparent disability	A	0	0	0	0	0	0	0	0	0	0	0	0	0	0	0	0	0
4	45	Cairo	urban	urban governorate	male	5	No Disablity	#NULL!	no	no	no	no	no	no	no	no	no	The child is not transeferred for suspected delay	university	No Apaprent Disability	A	2			Wife of HH head	work (paid-unpaid-his own-employer)	43	High School and technical	HH Head	40 +	no apparent disability	A	0	0	0	0	0	0	0	0	0	0	0	0	0	0	0	0	0
5	54	Cairo	urban	urban governorate	female	4	No Disablity	#NULL!	no	no	no	no	no	no	no	yes	no	The child is not transeferred for suspected delay	university	No Apaprent Disability	A	2			Wife of HH head	Does not work does not look for work	29.5	university	HH Head	18 to less than 35	no apparent disability	A	0	0	0	0	0	0	0	0	0	0	0	0	0	0	0	0	0
6	63	Cairo	urban	urban governorate	male	3	No Disablity	#NULL!	no	no	no	no	yes	no	no	no	no	The child is not transeferred for suspected delay	High School and technical	No Apaprent Disability	A	1			Wife of HH head	Does not work does not look for work	17.4	Above intermediate	HH Head	15 to less than 18	no apparent disability	A	0	0	0	0	0	0	0	0	0	0	0	0	0	0	0	0	0
7	73	Cairo	urban	urban governorate	male	3	No Disablity	#NULL!	no	no	no	no	no	no	no	no	no	The child is not transeferred for suspected delay	university	No Apaprent Disability	A	1			Wife of HH head	Does not work does not look for work	28.8	university	HH Head	18 to less than 35	no apparent disability	A	0	0	0	0	0	0	0	0	0	0	0	0	0	0	0	0	0
8	85	Cairo	urban	urban governorate	male	5	No Disablity	#NULL!	no	no	no	no	no	no	no	no	no	The child is not transeferred for suspected delay	university	No Apaprent Disability	A	3			Wife of HH head	work (paid-unpaid-his own-employer)	35	university	HH Head	35 to less than 40	no apparent disability	A	0	0	0	0	0	0	0	0	0	0	0	0	0	0	0	0	0
9	93	Cairo	urban	urban governorate	male	4	No Disablity	#NULL!	no	no	no	no	no	no	no	no	no	The child is not transeferred for suspected delay	university	No Apaprent Disability	A	2			Wife of HH head	Does not work does not look for work	35.9	university	HH Head	35 to less than 40	no apparent disability	A	0	0	0	0	0	0	0	0	0	0	0	0	0	0	0	0	0
9	94	Cairo	urban	urban governorate	male	4	No Disablity	#NULL!	no	no	no	no	no	no	no	no	no	The child is not transeferred for suspected delay	university	No Apaprent Disability	A	2			Wife of HH head	Does not work does not look for work	37.1	university	HH Head	35 to less than 40	no apparent disability	A	0	0	0	0	0	0	0	0	0	0	0	0	0	0	0	0	0
11	114	Cairo	urban	urban governorate	male	4	No Disablity	#NULL!	no	no	no	no	yes	no	no	no	no	The child is not transeferred for suspected delay	university	No Apaprent Disability	A	2			Wife of HH head	Does not work does not look for work	25.3	university	HH Head	18 to less than 35	no apparent disability	A	0	0	0	0	0	0	0	0	0	0	0	0	0	0	0	0	0
13	135	Cairo	urban	urban governorate	female	5	No Disablity	#NULL!	no	no	no	no	no	no	no	no	no	The child is not transeferred for suspected delay	university	No Apaprent Disability	A	3			Wife of HH head	work (paid-unpaid-his own-employer)	35.6	university	HH Head	35 to less than 40	no apparent disability	A	0	0	0	0	0	0	0	0	0	0	0	0	0	0	0	0	0
14	143	Cairo	urban	urban governorate	female	4	No Disablity	#NULL!	no	no	no	no	no	no	no	no	no	The child is not transeferred for suspected delay	university	No Apaprent Disability	A	2			Wife of HH head	Does not work does not look for work	26.6	university	HH Head	18 to less than 35	no apparent disability	A	0	0	0	0	0	0	0	0	0	0	0	0	0	0	0	0	0
14	144	Cairo	urban	urban governorate	female	4	No Disablity	#NULL!	no	no	no	no	no	no	no	no	no	The child is not transeferred for suspected delay	university	No Apaprent Disability	A	2			Wife of HH head	Does not work does not look for work	29.4	university	HH Head	18 to less than 35	no apparent disability	A	0	0	0	0	0	0	0	0	0	0	0	0	0	0	0	0	0
15	153	Cairo	urban	urban governorate	male	4	No Disablity	#NULL!	no	no	no	no	no	no	no	no	no	The child is not transeferred for suspected delay	university	No Apaprent Disability	A	2			Wife of HH head	Does not work does not look for work	24.2	university	HH Head	18 to less than 35	no apparent disability	A	0	0	0	0	0	0	0	0	0	0	0	0	0	0	0	0	0
15	154	Cairo	urban	urban governorate	male	4	No Disablity	#NULL!	no	no	no	no	no	no	no	no	no	The child is not transeferred for suspected delay	university	No Apaprent Disability	A	2			Wife of HH head	Does not work does not look for work	26.3	university	HH Head	18 to less than 35	no apparent disability	A	0	0	0	0	0	0	0	0	0	0	0	0	0	0	0	0	0
16	165	Cairo	urban	urban governorate	male	5	No Disablity	#NULL!	no	no	no	no	yes	no	no	no	no	The child is not transeferred for suspected delay	university	No Apaprent Disability	A	1			Wife of HH head	work (paid-unpaid-his own-employer)	36.4	university	HH Head	35 to less than 40	no apparent disability	A	0	0	0	0	0	0	0	0	0	0	0	0	0	0	0	0	0
17	174	Cairo	urban	urban governorate	male	4	No Disablity	#NULL!	no	no	no	no	yes	no	no	no	no	The child is not transeferred for suspected delay	university	No Apaprent Disability	A	2			Wife of HH head	work (paid-unpaid-his own-employer)	30.6	post grduate	HH Head	18 to less than 35	no apparent disability	A	0	0	0	0	0	0	0	0	0	0	0	0	0	0	0	0	0
19	194	Cairo	urban	urban governorate	female	5	No Disablity	#NULL!	no	no	no	no	no	no	no	no	no	The child is not transeferred for suspected delay	university	No Apaprent Disability	A	3			Wife of HH head	Does not work does not look for work	33	university	HH Head	18 to less than 35	no apparent disability	A	0	0	0	0	0	0	0	0	0	0	0	0	0	0	0	0	0
19	195	Cairo	urban	urban governorate	male	5	No Disablity	#NULL!	no	no	no	no	no	no	no	no	no	The child is not transeferred for suspected delay	university	No Apaprent Disability	A	3			Wife of HH head	Does not work does not look for work	34.7	university	HH Head	18 to less than 35	no apparent disability	A	0	0	0	0	0	0	0	0	0	0	0	0	0	0	0	0	0
21	215	Cairo	urban	urban governorate	female	6	No Disablity	#NULL!	no	no	no	no	yes	no	no	yes	no	The child is not transeferred for suspected delay	university	No Apaprent Disability	A	3			Wife of HH head	work (paid-unpaid-his own-employer)	34.8	university	HH Head	18 to less than 35	no apparent disability	A	0	0	0	0	0	0	0	0	0	0	0	0	0	0	0	0	0
22	225	Cairo	urban	urban governorate	male	5	No Disablity	#NULL!	no	no	no	no	no	no	no	no	no	The child is not transeferred for suspected delay	university	No Apaprent Disability	A	3			Wife of HH head	Does not work does not look for work	27.4	university	HH Head	18 to less than 35	no apparent disability	A	0	0	0	0	0	0	0	0	0	0	0	0	0	0	0	0	0
23	236	Cairo	urban	urban governorate	female	7	No Disablity	#NULL!	no	no	no	no	yes	no	no	no	no	The child is not transeferred for suspected delay	High School and technical	No Apaprent Disability	A	3			Wife of HH head	Does not work does not look for work	31.7	Prep	HH Head	18 to less than 35	no apparent disability	A	0	0	0	0	0	0	0	0	0	0	0	0	0	0	0	0	0
23	237	Cairo	urban	urban governorate	female	7	No Disablity	#NULL!	no	no	no	no	no	no	no	yes	no	The child is not transeferred for suspected delay	High School and technical	No Apaprent Disability	A	3			Wife of HH head	Does not work does not look for work	34.8	Prep	HH Head	18 to less than 35	no apparent disability	A	0	0	0	0	0	0	0	0	0	0	0	0	0	0	0	0	0
24	245	Cairo	urban	urban governorate	female	7	No Disablity	#NULL!	no	no	no	no	no	no	no	no	no	The child is not transeferred for suspected delay	university	No Apaprent Disability	A	3			Wife of HH head	Does not work does not look for work	33.8	Prep	HH Head	18 to less than 35	no apparent disability	A	0	0	0	0	0	0	0	0	0	0	0	0	0	0	0	0	0
25	254	Cairo	urban	urban governorate	male	6	No Disablity	#NULL!	no	no	no	no	no	no	no	yes	no	The child is transferred for suspected delay	High School and technical	No Apaprent Disability	A	3			Wife of HH head	Does not work does not look for work	24	university	HH Head	18 to less than 35	no apparent disability	A	0	0	0	yes	0	0	0	0	0	0	0	0	0	0	0	0	0
25	255	Cairo	urban	urban governorate	male	6	No Disablity	#NULL!	no	no	no	no	no	no	no	no	no	The child is not transeferred for suspected delay	High School and technical	No Apaprent Disability	A	3			Wife of HH head	Does not work does not look for work	25.7	university	HH Head	18 to less than 35	no apparent disability	A	0	0	0	0	0	0	0	0	0	0	0	0	0	0	0	0	0
26	264	Cairo	urban	urban governorate	female	4	No Disablity	#NULL!	no	no	no	no	no	no	no	no	no	The child is not transeferred for suspected delay	university	No Apaprent Disability	A	2			Wife of HH head	Does not work does not look for work	20.1	university	HH Head	18 to less than 35	no apparent disability	A	0	0	0	0	0	0	0	0	0	0	0	0	0	0	0	0	0
28	283	Cairo	urban	urban governorate	male	5	No Disablity	#NULL!	no	no	no	no	yes	no	no	no	no	The child is not transeferred for suspected delay	High School and technical	No Apaprent Disability	A	2			Wife of HH head	Does not work does not look for work	28.8	university	HH Head	18 to less than 35	no apparent disability	A	0	0	0	0	0	0	0	0	0	0	0	0	0	0	0	0	0
28	284	Cairo	urban	urban governorate	male	5	No Disablity	#NULL!	no	no	no	no	no	no	no	no	no	The child is not transeferred for suspected delay	High School and technical	No Apaprent Disability	A	2			Wife of HH head	Does not work does not look for work	31.3	university	HH Head	18 to less than 35	no apparent disability	A	0	0	0	0	0	0	0	0	0	0	0	0	0	0	0	0	0
29	295	Cairo	urban	urban governorate	male	5	No Disablity	#NULL!	no	no	no	no	no	no	no	no	no	The child is not transeferred for suspected delay	university	No Apaprent Disability	A	2			Wife of HH head	Does not work does not look for work	33.4	university	HH Head	18 to less than 35	no apparent disability	A	0	0	0	0	0	0	0	0	0	0	0	0	0	0	0	0	0
30	305	Cairo	urban	urban governorate	female	6	No Disablity	#NULL!	no	no	no	no	no	no	no	no	no	The child is transferred for suspected delay	High School and technical	No Apaprent Disability	A	4			Wife of HH head	Does not work does not look for work	26.8	High School and technical	HH Head	18 to less than 35	no apparent disability	A	0	0	0	yes	0	0	0	0	0	yes	0	0	0	0	0	0	0
30	306	Cairo	urban	urban governorate	female	6	No Disablity	#NULL!	yes	no	no	no	no	no	no	yes	no	The child is not transeferred for suspected delay	High School and technical	No Apaprent Disability	A	4			Wife of HH head	Does not work does not look for work	30.5	High School and technical	HH Head	18 to less than 35	no apparent disability	A	0	0	0	0	0	0	0	0	0	0	0	0	0	0	0	0	0
32	326	Cairo	urban	urban governorate	male	6	No Disablity	#NULL!	no	no	no	no	yes	no	no	yes	no	The child is not transeferred for suspected delay	Above intermediate	No Apaprent Disability	A	2			Wife of HH head	Does not work does not look for work	33.8	Prep	HH Head	18 to less than 35	no apparent disability	A	0	0	0	0	0	0	0	0	0	0	0	0	0	0	0	0	0
33	334	Cairo	urban	urban governorate	female	4	Disable	#NULL!	yes	no	no	no	yes	no	no	yes	no	The child is not transeferred for suspected delay	university	No Apaprent Disability	A	2			Wife of HH head	Does not work does not look for work	24.3	university	HH Head	18 to less than 35	no apparent disability	A	0	0	0	0	0	0	0	0	0	0	0	0	0	0	0	0	0
34	343	Cairo	urban	urban governorate	male	4	No Disablity	#NULL!	no	no	no	no	no	no	no	no	no	The child is not transeferred for suspected delay	Prep	No Apaprent Disability	A	1			Wife of HH head	Does not work does not look for work	16.8	High School and technical	HH Head	15 to less than 18	no apparent disability	A	0	0	0	0	0	0	0	0	0	0	0	0	0	0	0	0	0
37	376	Cairo	urban	urban governorate	male	7	No Disablity	#NULL!	no	no	no	no	no	no	no	no	no	The child is not transeferred for suspected delay	Read and write	No Apaprent Disability	A	3			Wife of HH head	Does not work does not look for work	25.8	High School and technical	HH Head	18 to less than 35	no apparent disability	A	0	0	0	0	0	0	0	0	0	0	0	0	0	0	0	0	0
37	377	Cairo	urban	urban governorate	female	7	No Disablity	#NULL!	no	no	no	yes	yes	no	no	no	no	The child is transferred for suspected delay	Read and write	No Apaprent Disability	A	3			Wife of HH head	Does not work does not look for work	26.8	High School and technical	HH Head	18 to less than 35	no apparent disability	A	yes	0	0	yes	0	0	yes	0	0	yes	0	0	0	0	0	0	0
38	384	Cairo	urban	urban governorate	male	4	Disable	#NULL!	no	no	no	no	yes	no	no	yes	no	The child is not transeferred for suspected delay	university	No Apaprent Disability	A	2			Wife of HH head	Does not work does not look for work	28.3	university	HH Head	18 to less than 35	no apparent disability	A	0	0	0	0	0	0	0	0	0	0	0	0	0	0	0	0	0
39	393	Cairo	urban	urban governorate	male	5	No Disablity	#NULL!	no	no	no	no	no	no	no	no	no	The child is not transeferred for suspected delay	university	No Apaprent Disability	A	2			Wife of HH head	Does not work does not look for work	22	university	HH Head	18 to less than 35	no apparent disability	A	0	0	0	0	0	0	0	0	0	0	0	0	0	0	0	0	0
39	394	Cairo	urban	urban governorate	female	5	No Disablity	#NULL!	no	no	no	no	no	no	no	yes	no	The child is not transeferred for suspected delay	university	No Apaprent Disability	A	2			Wife of HH head	Does not work does not look for work	23.1	university	HH Head	18 to less than 35	no apparent disability	A	0	0	0	0	0	0	0	0	0	0	0	0	0	0	0	0	0
41	414	Cairo	urban	urban governorate	male	5	No Disablity	#NULL!	no	no	no	no	yes	no	no	no	no	The child is not transeferred for suspected delay	university	No Apaprent Disability	A	3			Wife of HH head	work (paid-unpaid-his own-employer)	32.1	university	HH Head	18 to less than 35	no apparent disability	A	0	0	0	0	0	0	0	0	0	0	0	0	0	0	0	0	0
41	415	Cairo	urban	urban governorate	male	5	No Disablity	#NULL!	no	no	no	no	yes	no	no	yes	no	The child is not transeferred for suspected delay	university	No Apaprent Disability	A	3			Wife of HH head	work (paid-unpaid-his own-employer)	33.9	university	HH Head	18 to less than 35	no apparent disability	A	0	0	0	0	0	0	0	0	0	0	0	0	0	0	0	0	0
45	453	Cairo	urban	urban governorate	female	3	No Disablity	#NULL!	no	no	no	no	no	no	no	no	no	The child is not transeferred for suspected delay	university	No Apaprent Disability	A	1			Wife of HH head	Does not work does not look for work	24.8	university	HH Head	18 to less than 35	no apparent disability	A	0	0	0	0	0	0	0	0	0	0	0	0	0	0	0	0	0
46	463	Cairo	urban	urban governorate	male	3	No Disablity	#NULL!	no	no	no	no	yes	no	no	yes	no	The child is not transeferred for suspected delay	university	No Apaprent Disability	A	1			Wife of HH head	Does not work does not look for work	27	university	HH Head	18 to less than 35	no apparent disability	A	0	0	0	0	0	0	0	0	0	0	0	0	0	0	0	0	0
48	483	Cairo	urban	urban governorate	male	5	No Disablity	#NULL!	no	no	no	no	yes	no	no	no	no	The child is not transeferred for suspected delay	university	No Apaprent Disability	A	2			Wife of HH head	Does not work does not look for work	21.2	university	HH Head	18 to less than 35	no apparent disability	A	0	0	0	0	0	0	0	0	0	0	0	0	0	0	0	0	0
48	484	Cairo	urban	urban governorate	male	5	No Disablity	#NULL!	no	no	no	no	yes	no	no	no	no	The child is not transeferred for suspected delay	university	No Apaprent Disability	A	2			Wife of HH head	Does not work does not look for work	23.7	university	HH Head	18 to less than 35	no apparent disability	A	0	0	0	0	0	0	0	0	0	0	0	0	0	0	0	0	0
49	493	Cairo	urban	urban governorate	male	3	No Disablity	#NULL!	no	no	no	yes	yes	no	no	no	no	The child is not transeferred for suspected delay	High School and technical	No Apaprent Disability	A	1			Wife of HH head	Does not work does not look for work	30.6	university	HH Head	18 to less than 35	no apparent disability	A	0	0	0	0	0	0	0	0	0	0	0	0	0	0	0	0	0
50	504	Cairo	urban	urban governorate	male	4	No Disablity	#NULL!	no	no	no	no	no	no	no	no	no	The child is not transeferred for suspected delay	university	No Apaprent Disability	A	2			Wife of HH head	work (paid-unpaid-his own-employer)	37.7	university	HH Head	35 to less than 40	no apparent disability	A	0	0	0	0	0	0	0	0	0	0	0	0	0	0	0	0	0
53	536	Cairo	urban	urban governorate	female	6	No Disablity	#NULL!	no	no	no	no	no	no	no	no	no	The child is not transeferred for suspected delay	High School and technical	No Apaprent Disability	A	1			Wife of HH head	Does not work does not look for work	33.9	university	HH Head	18 to less than 35	no apparent disability	A	0	0	0	0	0	0	0	0	0	0	0	0	0	0	0	0	0
54	544	Cairo	urban	urban governorate	male	5	No Disablity	#NULL!	no	no	no	no	no	no	no	no	no	The child is not transeferred for suspected delay	university	No Apaprent Disability	A	2			Wife of HH head	work (paid-unpaid-his own-employer)	32.5	university	HH Head	18 to less than 35	no apparent disability	A	0	0	0	0	0	0	0	0	0	0	0	0	0	0	0	0	0
56	563	Cairo	urban	urban governorate	female	4	No Disablity	#NULL!	no	no	no	no	no	no	no	no	no	The child is not transeferred for suspected delay	Read and write	No Apaprent Disability	A	2			Wife of HH head	Does not work does not look for work	23.8	university	HH Head	18 to less than 35	no apparent disability	A	0	0	0	0	0	0	0	0	0	0	0	0	0	0	0	0	0
56	564	Cairo	urban	urban governorate	female	4	No Disablity	#NULL!	no	no	no	no	no	no	no	no	no	The child is not transeferred for suspected delay	Read and write	No Apaprent Disability	A	2			Wife of HH head	Does not work does not look for work	27.1	university	HH Head	18 to less than 35	no apparent disability	A	0	0	0	0	0	0	0	0	0	0	0	0	0	0	0	0	0
58	585	Cairo	urban	urban governorate	male	5	No Disablity	#NULL!	no	yes	no	no	no	no	no	no	no	The child is not transeferred for suspected delay	High School and technical	No Apaprent Disability	A	2			Wife of HH head	Does not work does not look for work	36.8	Above intermediate	HH Head	35 to less than 40	no apparent disability	A	0	0	0	0	0	0	0	0	0	0	0	0	0	0	0	0	0
59	593	Cairo	urban	urban governorate	male	4	No Disablity	#NULL!	no	yes	no	no	no	no	no	no	no	The child is not transeferred for suspected delay	Above intermediate	No Apaprent Disability	A	2			Wife of HH head	Does not work does not look for work	23.8	High School and technical	HH Head	18 to less than 35	no apparent disability	A	0	0	0	0	0	0	0	0	0	0	0	0	0	0	0	0	0
59	594	Cairo	urban	urban governorate	male	4	No Disablity	#NULL!	no	yes	no	no	no	no	no	no	no	The child is not transeferred for suspected delay	Above intermediate	No Apaprent Disability	A	2			Wife of HH head	Does not work does not look for work	27.3	High School and technical	HH Head	18 to less than 35	no apparent disability	A	0	0	0	0	0	0	0	0	0	0	0	0	0	0	0	0	0
60	603	Cairo	urban	urban governorate	female	4	No Disablity	#NULL!	no	no	no	no	no	no	no	no	no	The child is not transeferred for suspected delay	Prep	No Apaprent Disability	A	2			Wife of HH head	Does not work does not look for work	19.7	university	HH Head	18 to less than 35	no apparent disability	A	0	0	0	0	0	0	0	0	0	0	0	0	0	0	0	0	0
60	604	Cairo	urban	urban governorate	female	4	No Disablity	#NULL!	no	no	no	no	yes	no	no	yes	no	The child is not transeferred for suspected delay	Prep	No Apaprent Disability	A	2			Wife of HH head	Does not work does not look for work	20.3	university	HH Head	18 to less than 35	no apparent disability	A	0	0	0	0	0	0	0	0	0	0	0	0	0	0	0	0	0
61	613	Cairo	urban	urban governorate	male	4	No Disablity	#NULL!	no	no	no	no	no	no	no	no	no	The child is not transeferred for suspected delay	Illeterate	No Apaprent Disability	A	2			Wife of HH head	Does not work does not look for work	19.1	Read and write	HH Head	18 to less than 35	no apparent disability	A	0	0	0	0	0	0	0	0	0	0	0	0	0	0	0	0	0
61	614	Cairo	urban	urban governorate	female	4	No Disablity	#NULL!	no	no	no	no	no	no	no	no	no	The child is not transeferred for suspected delay	Illeterate	No Apaprent Disability	A	2			Wife of HH head	Does not work does not look for work	20.6	Read and write	HH Head	18 to less than 35	no apparent disability	A	0	0	0	0	0	0	0	0	0	0	0	0	0	0	0	0	0
62	623	Cairo	urban	urban governorate	female	4	No Disablity	#NULL!	no	yes	no	no	no	no	no	no	no	The child is not transeferred for suspected delay	university	No Apaprent Disability	A	2			Wife of HH head	work (paid-unpaid-his own-employer)	28.7	High School and technical	HH Head	18 to less than 35	no apparent disability	A	0	0	0	0	0	0	0	0	0	0	0	0	0	0	0	0	0
62	624	Cairo	urban	urban governorate	male	4	No Disablity	#NULL!	no	yes	no	no	yes	no	no	no	no	The child is not transeferred for suspected delay	university	No Apaprent Disability	A	2			Wife of HH head	work (paid-unpaid-his own-employer)	30.8	High School and technical	HH Head	18 to less than 35	no apparent disability	A	0	0	0	0	0	0	0	0	0	0	0	0	0	0	0	0	0
63	633	Cairo	urban	urban governorate	male	5	No Disablity	#NULL!	no	no	no	no	no	no	no	no	no	The child is not transeferred for suspected delay	university	No Apaprent Disability	A	1			Wife of HH head	Does not work does not look for work	28.6	university	HH Head	18 to less than 35	no apparent disability	Q	0	0	0	0	0	0	0	0	0	0	0	0	0	0	0	0	0
64	645	Cairo	urban	urban governorate	female	6	No Disablity	#NULL!	no	yes	no	no	no	no	no	no	no	The child is not transeferred for suspected delay	Read and write	No Apaprent Disability	A	2			Wife of HH head	Does not work does not look for work	24.8	High School and technical	HH Head	18 to less than 35	no apparent disability	A	0	0	0	0	0	0	0	0	0	0	0	0	0	0	0	0	0
64	646	Cairo	urban	urban governorate	female	6	No Disablity	#NULL!	no	yes	no	no	no	no	no	no	no	The child is not transeferred for suspected delay	Read and write	No Apaprent Disability	A	2			Wife of HH head	Does not work does not look for work	26.3	High School and technical	HH Head	18 to less than 35	no apparent disability	A	0	0	0	0	0	0	0	0	0	0	0	0	0	0	0	0	0
66	663	Cairo	urban	urban governorate	male	4	No Disablity	#NULL!	no	no	no	no	no	no	no	no	no	The child is not transeferred for suspected delay	Prep	No Apaprent Disability	A	2			Wife of HH head	Does not work does not look for work	22.8	Prep	HH Head	18 to less than 35	no apparent disability	A	0	0	0	0	0	0	0	0	0	0	0	0	0	0	0	0	0
66	664	Cairo	urban	urban governorate	female	4	No Disablity	#NULL!	no	no	no	no	no	no	no	no	no	The child is not transeferred for suspected delay	Prep	No Apaprent Disability	A	2			Wife of HH head	Does not work does not look for work	23.8	Prep	HH Head	18 to less than 35	no apparent disability	A	0	0	0	0	0	0	0	0	0	0	0	0	0	0	0	0	0
68	685	Cairo	urban	urban governorate	female	5	No Disablity	#NULL!	no	yes	no	no	no	no	no	no	no	The child is not transeferred for suspected delay	Illeterate	No Apaprent Disability	A	2			Wife of HH head	Does not work does not look for work	31.3	Illeterate	HH Head	18 to less than 35	no apparent disability	A	0	0	0	0	0	0	0	0	0	0	0	0	0	0	0	0	0
69	693	Cairo	urban	urban governorate	male	3	No Disablity	#NULL!	no	yes	no	no	yes	no	no	no	no	The child is not transeferred for suspected delay	university	No Apaprent Disability	A	1			Wife of HH head	Does not work does not look for work	33.8	Prep	HH Head	18 to less than 35	no apparent disability	A	0	0	0	0	0	0	0	0	0	0	0	0	0	0	0	0	0
70	703	Cairo	urban	urban governorate	male	4	No Disablity	#NULL!	no	yes	no	no	no	no	no	no	no	The child is not transeferred for suspected delay	High School and technical	No Apaprent Disability	A	2			Wife of HH head	Does not work does not look for work	22.5	High School and technical	HH Head	18 to less than 35	no apparent disability	A	0	0	0	0	0	0	0	0	0	0	0	0	0	0	0	0	0
70	704	Cairo	urban	urban governorate	male	4	No Disablity	#NULL!	no	yes	no	no	no	no	no	no	no	The child is not transeferred for suspected delay	High School and technical	No Apaprent Disability	A	2			Wife of HH head	Does not work does not look for work	25.3	High School and technical	HH Head	18 to less than 35	no apparent disability	A	0	0	0	0	0	0	0	0	0	0	0	0	0	0	0	0	0
71	714	Cairo	urban	urban governorate	male	5	No Disablity	#NULL!	no	yes	no	no	no	no	no	no	no	The child is transferred for suspected delay	Read and write	No Apaprent Disability	A	3			Wife of HH head	Does not work does not look for work	31.3	High School and technical	HH Head	18 to less than 35	no apparent disability	A	0	0	yes	yes	yes	yes	0	0	0	0	0	0	0	0	0	yes	yes
71	715	Cairo	urban	urban governorate	female	5	No Disablity	#NULL!	no	yes	no	no	no	no	no	no	no	The child is transferred for suspected delay	Read and write	No Apaprent Disability	A	3			Wife of HH head	Does not work does not look for work	34.7	High School and technical	HH Head	18 to less than 35	no apparent disability	A	0	0	0	yes	0	yes	0	0	yes	yes	yes	0	0	0	yes	0	0
73	735	Cairo	urban	urban governorate	male	5	No Disablity	#NULL!	no	no	no	no	no	no	no	no	no	The child is transferred for suspected delay	Read and write	No Apaprent Disability	A	2			Wife of HH head	Does not work does not look for work	26.8	High School and technical	HH Head	18 to less than 35	no apparent disability	A	0	0	0	yes	0	yes	0	0	0	yes	0	0	0	yes	yes	0	0
75	754	Cairo	urban	urban governorate	female	4	No Disablity	#NULL!	no	no	no	no	no	no	no	no	no	The child is not transeferred for suspected delay	High School and technical	No Apaprent Disability	A	1			other relationship type	Does not work does not look for work	17.8	the child has no father in the HH	the child has no mother is not in the HH	15 to less than 18	99	#N/A	0	0	0	0	0	0	0	0	0	0	0	0	0	0	0	0	0
77	774	Cairo	urban	urban governorate	male	4	No Disablity	#NULL!	no	no	no	no	no	no	no	no	no	The child is not transeferred for suspected delay	university	No Apaprent Disability	A	2			Wife of HH head	Does not work does not look for work	35.7	university	HH Head	35 to less than 40	no apparent disability	A	0	0	0	0	0	0	0	0	0	0	0	0	0	0	0	0	0
78	785	Cairo	urban	urban governorate	female	5	No Disablity	#NULL!	no	no	no	no	no	no	no	no	no	The child is not transeferred for suspected delay	university	No Apaprent Disability	A	3			Wife of HH head	Does not work does not look for work	32.1	university	HH Head	18 to less than 35	no apparent disability	A	0	0	0	0	0	0	0	0	0	0	0	0	0	0	0	0	0
79	793	Cairo	urban	urban governorate	female	3	No Disablity	#NULL!	no	no	no	no	no	no	no	no	no	The child is not transeferred for suspected delay	4 years istitute	No Apaprent Disability	A	1			Wife of HH head	Does not work does not look for work	28.5	High School and technical	HH Head	18 to less than 35	no apparent disability	A	0	0	0	0	0	0	0	0	0	0	0	0	0	0	0	0	0
81	815	Cairo	urban	urban governorate	male	6	No Disablity	#NULL!	no	no	no	no	no	no	no	no	no	The child is not transeferred for suspected delay	Prep	No Apaprent Disability	A	4			Wife of HH head	Does not work does not look for work	29.3	Above intermediate	HH Head	18 to less than 35	no apparent disability	A	0	0	0	0	0	0	0	0	0	0	0	0	0	0	0	0	0
81	816	Cairo	urban	urban governorate	female	6	No Disablity	#NULL!	no	no	no	no	no	no	no	no	no	The child is not transeferred for suspected delay	Prep	No Apaprent Disability	A	4			Wife of HH head	Does not work does not look for work	31.2	Above intermediate	HH Head	18 to less than 35	no apparent disability	A	0	0	0	0	0	0	0	0	0	0	0	0	0	0	0	0	0
83	836	Cairo	urban	urban governorate	male	6	No Disablity	#NULL!	no	no	no	no	no	no	no	no	no	The child is not transeferred for suspected delay	university	No Apaprent Disability	A	4			Wife of HH head	Does not work does not look for work	31.9	university	HH Head	18 to less than 35	no apparent disability	A	0	0	0	0	0	0	0	0	0	0	0	0	0	0	0	0	0
85	857	Cairo	urban	urban governorate	female	8	No Disablity	#NULL!	no	no	no	no	no	no	no	no	no	The child is not transeferred for suspected delay	4 years istitute	No Apaprent Disability	A	4			Wife of HH head	Does not work does not look for work	42.1	university	HH Head	40 +	no apparent disability	A	0	0	0	0	0	0	0	0	0	0	0	0	0	0	0	0	0
89	893	Cairo	urban	urban governorate	female	3	No Disablity	#NULL!	no	no	no	no	no	no	no	no	no	The child is not transeferred for suspected delay	university	No Apaprent Disability	A	1			Wife of HH head	work (paid-unpaid-his own-employer)	25.7	university	HH Head	18 to less than 35	no apparent disability	A	0	0	0	0	0	0	0	0	0	0	0	0	0	0	0	0	0
91	912	Cairo	urban	urban governorate	female	3	No Disablity	#NULL!	no	no	no	no	no	no	no	no	no	The child is not transeferred for suspected delay	university	No Apaprent Disability	A	2			HH Head	work (paid-unpaid-his own-employer)	25.7	the child has no father in the HH	the child has no mother is not in the HH	18 to less than 35	99	#N/A	0	0	0	0	0	0	0	0	0	0	0	0	0	0	0	0	0
91	913	Cairo	urban	urban governorate	female	3	No Disablity	#NULL!	no	no	no	no	no	no	no	no	no	The child is not transeferred for suspected delay	university	No Apaprent Disability	A	2			HH Head	work (paid-unpaid-his own-employer)	26.8	the child has no father in the HH	the child has no mother is not in the HH	18 to less than 35	99	#N/A	0	0	0	0	0	0	0	0	0	0	0	0	0	0	0	0	0
92	923	Cairo	urban	urban governorate	male	4	No Disablity	#NULL!	no	no	no	no	no	no	no	no	no	The child is not transeferred for suspected delay	university	No Apaprent Disability	A	1			Wife of HH head	Does not work does not look for work	23.8	university	HH Head	18 to less than 35	no apparent disability	A	0	0	0	0	0	0	0	0	0	0	0	0	0	0	0	0	0
93	935	Cairo	urban	urban governorate	female	5	No Disablity	#NULL!	no	no	no	no	no	no	no	no	no	The child is not transeferred for suspected delay	university	No Apaprent Disability	A	1			Wife of HH head	Does not work does not look for work	30.8	university	HH Head	18 to less than 35	no apparent disability	A	0	0	0	0	0	0	0	0	0	0	0	0	0	0	0	0	0
97	976	Cairo	urban	urban governorate	female	6	No Disablity	#NULL!	no	no	no	no	no	no	no	no	no	The child is not transeferred for suspected delay	university	No Apaprent Disability	A	4			Wife of HH head	work (paid-unpaid-his own-employer)	33.8	university	HH Head	18 to less than 35	no apparent disability	A	0	0	0	0	0	0	0	0	0	0	0	0	0	0	0	0	0
98	983	Cairo	urban	urban governorate	male	4	No Disablity	#NULL!	no	no	no	no	no	no	no	no	no	The child is not transeferred for suspected delay	university	No Apaprent Disability	A	2			Wife of HH head	Does not work does not look for work	23.2	university	HH Head	18 to less than 35	no apparent disability	A	0	0	0	0	0	0	0	0	0	0	0	0	0	0	0	0	0
98	984	Cairo	urban	urban governorate	female	4	No Disablity	#NULL!	no	no	no	no	no	no	no	no	no	The child is not transeferred for suspected delay	university	No Apaprent Disability	A	2			Wife of HH head	Does not work does not look for work	25.3	university	HH Head	18 to less than 35	no apparent disability	A	0	0	0	0	0	0	0	0	0	0	0	0	0	0	0	0	0
99	994	Cairo	urban	urban governorate	male	4	No Disablity	#NULL!	no	no	no	no	no	no	no	no	no	The child is not transeferred for suspected delay	4 years istitute	No Apaprent Disability	A	2			Wife of HH head	Does not work does not look for work	23.3	4 years istitute	HH Head	18 to less than 35	no apparent disability	A	0	0	0	0	0	0	0	0	0	0	0	0	0	0	0	0	0
100	1003	Cairo	urban	urban governorate	female	4	No Disablity	#NULL!	no	no	no	no	no	no	no	no	no	The child is not transeferred for suspected delay	university	No Apaprent Disability	A	1			Wife of HH head	Does not work does not look for work	24.8	university	HH Head	18 to less than 35	no apparent disability	A	0	0	0	0	0	0	0	0	0	0	0	0	0	0	0	0	0
102	1024	Cairo	urban	urban governorate	female	4	No Disablity	#NULL!	no	no	no	no	no	no	no	no	no	The child is not transeferred for suspected delay	university	No Apaprent Disability	A	2			Wife of HH head	Does not work does not look for work	27.7	university	HH Head	18 to less than 35	no apparent disability	A	0	0	0	0	0	0	0	0	0	0	0	0	0	0	0	0	0
103	1035	Cairo	urban	urban governorate	male	5	No Disablity	#NULL!	no	no	no	no	no	no	no	no	no	The child is not transeferred for suspected delay	university	No Apaprent Disability	A	3			Wife of HH head	Does not work does not look for work	33.9	university	HH Head	18 to less than 35	no apparent disability	A	0	0	0	0	0	0	0	0	0	0	0	0	0	0	0	0	0
106	1063	Cairo	urban	urban governorate	female	5	No Disablity	#NULL!	no	no	no	no	no	no	no	no	no	The child is not transeferred for suspected delay	Prep	No Apaprent Disability	A	3			Wife of HH head	Does not work does not look for work	19.3	High School and technical	HH Head	18 to less than 35	no apparent disability	A	0	0	0	0	0	0	0	0	0	0	0	0	0	0	0	0	0
106	1064	Cairo	urban	urban governorate	male	5	No Disablity	#NULL!	no	no	no	no	no	no	no	no	no	The child is not transeferred for suspected delay	Prep	No Apaprent Disability	A	3			Wife of HH head	Does not work does not look for work	21.2	High School and technical	HH Head	18 to less than 35	no apparent disability	A	0	0	0	0	0	0	0	0	0	0	0	0	0	0	0	0	0
106	1065	Cairo	urban	urban governorate	female	5	No Disablity	#NULL!	no	no	no	no	no	no	no	no	no	The child is not transeferred for suspected delay	Prep	No Apaprent Disability	A	3			Wife of HH head	Does not work does not look for work	22.8	High School and technical	HH Head	18 to less than 35	no apparent disability	A	0	0	0	0	0	0	0	0	0	0	0	0	0	0	0	0	0
108	1085	Cairo	urban	urban governorate	female	5	No Disablity	#NULL!	no	no	no	no	no	no	no	no	no	The child is not transeferred for suspected delay	university	No Apaprent Disability	A	1			Wife of HH head	Does not work does not look for work	35.8	university	HH Head	35 to less than 40	no apparent disability	A	0	0	0	0	0	0	0	0	0	0	0	0	0	0	0	0	0
110	1104	Cairo	urban	urban governorate	male	4	No Disablity	#NULL!	no	no	no	no	no	no	no	no	no	The child is not transeferred for suspected delay	university	No Apaprent Disability	A	2			Wife of HH head	Does not work does not look for work	31.7	university	HH Head	18 to less than 35	no apparent disability	A	0	0	0	0	0	0	0	0	0	0	0	0	0	0	0	0	0
111	1115	Cairo	urban	urban governorate	female	5	No Disablity	#NULL!	no	no	no	no	no	no	no	no	no	The child is not transeferred for suspected delay	university	No Apaprent Disability	A	1			Wife of HH head	work (paid-unpaid-his own-employer)	42.4	university	HH Head	40 +	no apparent disability	A	0	0	0	0	0	0	0	0	0	0	0	0	0	0	0	0	0
112	1125	Cairo	urban	urban governorate	male	5	No Disablity	#NULL!	no	no	no	no	no	no	no	no	no	The child is not transeferred for suspected delay	university	No Apaprent Disability	A	1			Wife of HH head	work (paid-unpaid-his own-employer)	42.8	university	HH Head	40 +	no apparent disability	A	0	0	0	0	0	0	0	0	0	0	0	0	0	0	0	0	0
113	1134	Cairo	urban	urban governorate	male	4	No Disablity	#NULL!	no	no	no	no	no	no	no	no	no	The child is not transeferred for suspected delay	university	No Apaprent Disability	A	2			Wife of HH head	Does not work does not look for work	32.8	university	HH Head	18 to less than 35	no apparent disability	A	0	0	0	0	0	0	0	0	0	0	0	0	0	0	0	0	0
115	1154	Cairo	urban	urban governorate	female	4	No Disablity	#NULL!	no	no	no	no	no	no	no	no	no	The child is not transeferred for suspected delay	university	No Apaprent Disability	A	2			Wife of HH head	Does not work does not look for work	29.9	post grduate	HH Head	18 to less than 35	no apparent disability	A	0	0	0	0	0	0	0	0	0	0	0	0	0	0	0	0	0
116	1164	Cairo	urban	urban governorate	female	4	No Disablity	#NULL!	no	no	no	no	no	no	no	no	no	The child is not transeferred for suspected delay	4 years istitute	No Apaprent Disability	A	2			Wife of HH head	Does not work does not look for work	23.5	university	HH Head	18 to less than 35	no apparent disability	A	0	0	0	0	0	0	0	0	0	0	0	0	0	0	0	0	0
118	1183	Cairo	urban	urban governorate	male	3	No Disablity	#NULL!	no	no	no	no	yes	no	no	no	no	The child is not transeferred for suspected delay	university	No Apaprent Disability	A	1			Wife of HH head	Does not work does not look for work	24.8	university	HH Head	18 to less than 35	no apparent disability	A	0	0	0	0	0	0	0	0	0	0	0	0	0	0	0	0	0
119	1193	Cairo	urban	urban governorate	female	4	No Disablity	#NULL!	no	no	no	no	yes	no	no	no	no	The child is not transeferred for suspected delay	university	No Apaprent Disability	A	2			Wife of HH head	Does not work does not look for work	23.1	university	HH Head	18 to less than 35	no apparent disability	A	0	0	0	0	0	0	0	0	0	0	0	0	0	0	0	0	0
119	1194	Cairo	urban	urban governorate	male	4	No Disablity	#NULL!	no	no	no	no	yes	no	no	no	no	The child is not transeferred for suspected delay	university	No Apaprent Disability	A	2			Wife of HH head	Does not work does not look for work	25.8	university	HH Head	18 to less than 35	no apparent disability	A	0	0	0	0	0	0	0	0	0	0	0	0	0	0	0	0	0
120	1204	Cairo	urban	urban governorate	male	4	No Disablity	#NULL!	no	no	no	no	no	no	no	no	no	The child is not transeferred for suspected delay	university	No Apaprent Disability	A	2			Wife of HH head	work (paid-unpaid-his own-employer)	30.8	university	HH Head	18 to less than 35	no apparent disability	A	0	0	0	0	0	0	0	0	0	0	0	0	0	0	0	0	0
121	1214	Cairo	urban	urban governorate	female	4	No Disablity	#NULL!	no	no	no	no	no	no	no	no	no	The child is not transeferred for suspected delay	university	No Apaprent Disability	A	2			Wife of HH head	Does not work does not look for work	29.3	university	HH Head	18 to less than 35	no apparent disability	A	0	0	0	0	0	0	0	0	0	0	0	0	0	0	0	0	0
122	1223	Cairo	urban	urban governorate	male	3	No Disablity	#NULL!	no	no	no	no	no	no	no	no	no	The child is not transeferred for suspected delay	university	No Apaprent Disability	A	1			Wife of HH head	Does not work does not look for work	32.1	university	HH Head	18 to less than 35	no apparent disability	A	0	0	0	0	0	0	0	0	0	0	0	0	0	0	0	0	0
123	1235	Cairo	urban	urban governorate	male	5	No Disablity	#NULL!	no	no	no	no	no	no	no	no	no	The child is not transeferred for suspected delay	university	No Apaprent Disability	A	2			Wife of HH head	Does not work does not look for work	29	university	HH Head	18 to less than 35	no apparent disability	A	0	0	0	0	0	0	0	0	0	0	0	0	0	0	0	0	0
125	1253	Cairo	urban	urban governorate	male	3	No Disablity	#NULL!	no	no	no	no	no	no	no	no	no	The child is not transeferred for suspected delay	university	No Apaprent Disability	A	1			Wife of HH head	Does not work does not look for work	29.4	university	HH Head	18 to less than 35	no apparent disability	A	0	0	0	0	0	0	0	0	0	0	0	0	0	0	0	0	0
126	1263	Cairo	urban	urban governorate	female	3	No Disablity	#NULL!	no	no	no	no	no	no	no	no	no	The child is not transeferred for suspected delay	university	No Apaprent Disability	A	1			Wife of HH head	Does not work does not look for work	30.8	university	HH Head	18 to less than 35	no apparent disability	A	0	0	0	0	0	0	0	0	0	0	0	0	0	0	0	0	0
127	1274	Cairo	urban	urban governorate	female	5	No Disablity	#NULL!	no	no	no	no	no	no	no	no	no	The child is not transeferred for suspected delay	university	No Apaprent Disability	A	2			Wife of HH head	Does not work does not look for work	28.8	university	HH Head	18 to less than 35	no apparent disability	A	0	0	0	0	0	0	0	0	0	0	0	0	0	0	0	0	0
127	1275	Cairo	urban	urban governorate	male	5	No Disablity	#NULL!	no	no	no	no	no	no	no	no	no	The child is not transeferred for suspected delay	university	No Apaprent Disability	A	2			Wife of HH head	Does not work does not look for work	32.8	university	HH Head	18 to less than 35	no apparent disability	A	0	0	0	0	0	0	0	0	0	0	0	0	0	0	0	0	0
128	1283	Cairo	urban	urban governorate	male	4	No Disablity	#NULL!	no	no	no	no	no	no	no	no	no	The child is not transeferred for suspected delay	university	No Apaprent Disability	A	1			Wife of HH head	Does not work does not look for work	26.7	university	HH Head	18 to less than 35	no apparent disability	A	0	0	0	0	0	0	0	0	0	0	0	0	0	0	0	0	0
129	1294	Cairo	urban	urban governorate	female	4	No Disablity	#NULL!	no	no	no	no	no	no	no	no	no	The child is not transeferred for suspected delay	university	No Apaprent Disability	A	1			Wife of HH head	work (paid-unpaid-his own-employer)	34.3	university	HH Head	18 to less than 35	no apparent disability	A	0	0	0	0	0	0	0	0	0	0	0	0	0	0	0	0	0
130	1305	Cairo	urban	urban governorate	male	5	No Disablity	#NULL!	no	no	no	no	no	no	no	no	no	The child is not transeferred for suspected delay	university	No Apaprent Disability	A	2			Wife of HH head	work (paid-unpaid-his own-employer)	33.3	university	HH Head	18 to less than 35	no apparent disability	A	0	0	0	0	0	0	0	0	0	0	0	0	0	0	0	0	0
131	1313	Cairo	urban	urban governorate	male	3	No Disablity	#NULL!	no	no	no	no	no	no	no	no	no	The child is not transeferred for suspected delay	university	No Apaprent Disability	A	1			Wife of HH head	Does not work does not look for work	23.8	university	HH Head	18 to less than 35	no apparent disability	A	0	0	0	0	0	0	0	0	0	0	0	0	0	0	0	0	0
132	1323	Cairo	urban	urban governorate	male	4	No Disablity	#NULL!	no	no	no	no	no	no	no	no	no	The child is not transeferred for suspected delay	university	No Apaprent Disability	A	2			Wife of HH head	Does not work does not look for work	27.1	university	HH Head	18 to less than 35	no apparent disability	A	0	0	0	0	0	0	0	0	0	0	0	0	0	0	0	0	0
132	1324	Cairo	urban	urban governorate	female	4	No Disablity	#NULL!	no	no	no	no	no	no	no	no	no	The child is not transeferred for suspected delay	university	No Apaprent Disability	A	2			Wife of HH head	Does not work does not look for work	27.4	university	HH Head	18 to less than 35	no apparent disability	A	0	0	0	0	0	0	0	0	0	0	0	0	0	0	0	0	0
133	1339	Cairo	urban	urban governorate	male	9	No Disablity	#NULL!	no	no	no	no	no	no	no	no	no	The child is not transeferred for suspected delay	Illeterate	No Apaprent Disability	A	4			Wife of HH head	Does not work does not look for work	35.8	Illeterate	HH Head	35 to less than 40	no apparent disability	A	0	0	0	0	0	0	0	0	0	0	0	0	0	0	0	0	0
134	1343	Cairo	urban	urban governorate	female	3	No Disablity	#NULL!	no	no	no	no	no	no	no	no	no	The child is not transeferred for suspected delay	university	No Apaprent Disability	A	1			Wife of HH head	Does not work does not look for work	27.5	university	HH Head	18 to less than 35	no apparent disability	A	0	0	0	0	0	0	0	0	0	0	0	0	0	0	0	0	0
135	1355	Cairo	urban	urban governorate	male	5	No Disablity	#NULL!	no	no	no	no	no	no	no	no	no	The child is not transeferred for suspected delay	university	No Apaprent Disability	A	3			Wife of HH head	Does not work does not look for work	30.9	university	HH Head	18 to less than 35	no apparent disability	A	0	0	0	0	0	0	0	0	0	0	0	0	0	0	0	0	0
137	1373	Cairo	urban	urban governorate	female	3	No Disablity	#NULL!	no	no	no	no	no	no	no	no	no	The child is not transeferred for suspected delay	university	No Apaprent Disability	A	1			Wife of HH head	Does not work does not look for work	25.5	university	HH Head	18 to less than 35	no apparent disability	A	0	0	0	0	0	0	0	0	0	0	0	0	0	0	0	0	0
139	1392	Cairo	urban	urban governorate	female	2	No Disablity	#NULL!	no	no	no	no	no	no	no	no	no	The child is not transeferred for suspected delay	university	No Apaprent Disability	A	1			HH Head	work (paid-unpaid-his own-employer)	33.2	the child has no father in the HH	the child has no mother is not in the HH	18 to less than 35	99	#N/A	0	0	0	0	0	0	0	0	0	0	0	0	0	0	0	0	0
141	1413	Cairo	urban	urban governorate	male	3	No Disablity	#NULL!	no	no	no	no	no	no	no	no	no	The child is not transeferred for suspected delay	4 years istitute	No Apaprent Disability	A	1			Wife of HH head	Does not work does not look for work	23.3	High School and technical	HH Head	18 to less than 35	no apparent disability	A	0	0	0	0	0	0	0	0	0	0	0	0	0	0	0	0	0
142	1424	Cairo	urban	urban governorate	male	4	No Disablity	#NULL!	no	no	no	no	no	no	no	no	no	The child is not transeferred for suspected delay	university	No Apaprent Disability	A	2			Wife of HH head	Does not work does not look for work	25.3	High School and technical	HH Head	18 to less than 35	no apparent disability	A	0	0	0	0	0	0	0	0	0	0	0	0	0	0	0	0	0
143	1434	Cairo	urban	urban governorate	male	4	No Disablity	#NULL!	no	no	no	no	no	no	no	no	no	The child is transferred for suspected delay	university	No Apaprent Disability	A	2			Wife of HH head	Does not work does not look for work	29.2	university	HH Head	18 to less than 35	no apparent disability	A	yes	yes	0	yes	0	0	0	0	0	0	0	yes	0	0	0	yes	0
144	1444	Cairo	urban	urban governorate	male	4	No Disablity	#NULL!	no	no	no	no	no	no	no	no	no	The child is not transeferred for suspected delay	university	No Apaprent Disability	A	2			Wife of HH head	work (paid-unpaid-his own-employer)	24.8	university	HH Head	18 to less than 35	no apparent disability	A	0	0	0	0	0	0	0	0	0	0	0	0	0	0	0	0	0
145	1455	Cairo	urban	urban governorate	male	5	No Disablity	#NULL!	no	no	no	no	no	no	no	no	no	The child is not transeferred for suspected delay	university	No Apaprent Disability	A	3			Wife of HH head	work (paid-unpaid-his own-employer)	29.9	university	HH Head	18 to less than 35	no apparent disability	A	0	0	0	0	0	0	0	0	0	0	0	0	0	0	0	0	0
146	1464	Cairo	urban	urban governorate	female	4	No Disablity	#NULL!	no	no	no	no	no	no	no	no	no	The child is not transeferred for suspected delay	High School and technical	No Apaprent Disability	A	2			Wife of HH head	Does not work does not look for work	23.8	High School and technical	HH Head	18 to less than 35	no apparent disability	A	0	0	0	0	0	0	0	0	0	0	0	0	0	0	0	0	0
147	1473	Cairo	urban	urban governorate	male	3	No Disablity	#NULL!	no	no	no	no	no	no	no	no	no	The child is not transeferred for suspected delay	university	No Apaprent Disability	A	1			Wife of HH head	Does not work does not look for work	29.3	university	HH Head	18 to less than 35	no apparent disability	A	0	0	0	0	0	0	0	0	0	0	0	0	0	0	0	0	0
148	1483	Cairo	urban	urban governorate	female	3	No Disablity	#NULL!	no	no	no	no	no	no	no	no	no	The child is not transeferred for suspected delay	Primary	No Apaprent Disability	A	1			Wife of HH head	Does not work does not look for work	23.4	Prep	HH Head	18 to less than 35	no apparent disability	A	0	0	0	0	0	0	0	0	0	0	0	0	0	0	0	0	0
149	1496	Cairo	urban	urban governorate	male	7	No Disablity	#NULL!	no	no	no	no	no	no	no	no	no	The child is not transeferred for suspected delay	university	No Apaprent Disability	A	2			Wife of HH head	Does not work does not look for work	45.4	university	HH Head	40 +	no apparent disability	A	0	0	0	0	0	0	0	0	0	0	0	0	0	0	0	0	0
149	1497	Cairo	urban	urban governorate	male	7	No Disablity	#NULL!	no	no	no	no	no	no	no	no	no	The child is not transeferred for suspected delay	university	No Apaprent Disability	A	2			Wife of HH head	Does not work does not look for work	46.5	university	HH Head	40 +	no apparent disability	A	0	0	0	0	0	0	0	0	0	0	0	0	0	0	0	0	0
150	1503	Cairo	urban	urban governorate	female	3	No Disablity	#NULL!	no	no	no	no	no	no	no	no	no	The child is not transeferred for suspected delay	Read and write	No Apaprent Disability	A	1			Wife of HH head	Does not work does not look for work	22.8	Primary	HH Head	18 to less than 35	no apparent disability	A	0	0	0	0	0	0	0	0	0	0	0	0	0	0	0	0	0
151	1515	Cairo	urban	urban governorate	male	5	No Disablity	#NULL!	no	no	no	no	no	no	no	no	no	The child is not transeferred for suspected delay	university	No Apaprent Disability	A	3			Wife of HH head	Does not work does not look for work	33.3	university	HH Head	18 to less than 35	no apparent disability	A	0	0	0	0	0	0	0	0	0	0	0	0	0	0	0	0	0
152	1523	Cairo	urban	urban governorate	male	3	No Disablity	#NULL!	no	no	no	no	no	no	no	no	no	The child is not transeferred for suspected delay	university	No Apaprent Disability	A	1			Wife of HH head	Does not work does not look for work	28.3	university	HH Head	18 to less than 35	no apparent disability	A	0	0	0	0	0	0	0	0	0	0	0	0	0	0	0	0	0
154	1546	Cairo	urban	urban governorate	male	6	No Disablity	#NULL!	no	no	no	no	no	no	no	no	no	The child is not transeferred for suspected delay	university	No Apaprent Disability	A	2			Wife of HH head	Does not work does not look for work	30.8	university	HH Head	18 to less than 35	no apparent disability	A	0	0	0	0	0	0	0	0	0	0	0	0	0	0	0	0	0
158	1583	Cairo	urban	urban governorate	female	3	No Disablity	#NULL!	no	no	no	no	no	no	no	no	no	The child is not transeferred for suspected delay	university	No Apaprent Disability	A	1			Wife of HH head	work (paid-unpaid-his own-employer)	28.1	university	HH Head	18 to less than 35	no apparent disability	A	0	0	0	0	0	0	0	0	0	0	0	0	0	0	0	0	0
159	1593	Cairo	urban	urban governorate	male	3	No Disablity	#NULL!	no	no	no	no	no	no	no	no	no	The child is not transeferred for suspected delay	university	No Apaprent Disability	A	1			Wife of HH head	work (paid-unpaid-his own-employer)	25.8	university	HH Head	18 to less than 35	no apparent disability	A	0	0	0	0	0	0	0	0	0	0	0	0	0	0	0	0	0
161	1613	Cairo	urban	urban governorate	male	3	No Disablity	#NULL!	no	no	no	no	no	no	no	no	no	The child is not transeferred for suspected delay	university	No Apaprent Disability	A	1			Wife of HH head	Does not work does not look for work	24.4	university	HH Head	18 to less than 35	no apparent disability	A	0	0	0	0	0	0	0	0	0	0	0	0	0	0	0	0	0
162	1623	Cairo	urban	urban governorate	female	3	No Disablity	#NULL!	no	no	no	no	no	no	no	no	no	The child is not transeferred for suspected delay	High School and technical	No Apaprent Disability	A	1			Wife of HH head	Does not work does not look for work	21.8	Primary	HH Head	18 to less than 35	no apparent disability	A	0	0	0	0	0	0	0	0	0	0	0	0	0	0	0	0	0
164	1643	Cairo	urban	urban governorate	female	3	No Disablity	#NULL!	no	no	no	no	no	no	no	no	no	The child is not transeferred for suspected delay	Illeterate	No Apaprent Disability	A	1			Wife of HH head	Does not work does not look for work	46.3	Illeterate	HH Head	40 +	aparent disability	C	0	0	0	0	0	0	0	0	0	0	0	0	0	0	0	0	0
166	1663	Cairo	urban	urban governorate	female	3	No Disablity	#NULL!	no	no	no	no	no	no	no	no	no	The child is not transeferred for suspected delay	university	No Apaprent Disability	A	1			Wife of HH head	Does not work does not look for work	23.3	university	HH Head	18 to less than 35	no apparent disability	A	0	0	0	0	0	0	0	0	0	0	0	0	0	0	0	0	0
167	1674	Cairo	urban	urban governorate	male	4	No Disablity	#NULL!	no	no	no	no	no	no	no	no	no	The child is not transeferred for suspected delay	university	No Apaprent Disability	A	2			Wife of HH head	Does not work does not look for work	28.3	university	HH Head	18 to less than 35	no apparent disability	A	0	0	0	0	0	0	0	0	0	0	0	0	0	0	0	0	0
168	1686	Cairo	urban	urban governorate	female	6	No Disablity	#NULL!	no	no	no	no	no	no	no	no	no	The child is not transeferred for suspected delay	Above intermediate	No Apaprent Disability	A	2			Wife of HH head	Does not work does not look for work	40.3	4 years istitute	HH Head	40 +	no apparent disability	A	0	0	0	0	0	0	0	0	0	0	0	0	0	0	0	0	0
169	1693	Cairo	urban	urban governorate	male	4	No Disablity	#NULL!	no	no	no	no	no	no	no	no	no	The child is not transeferred for suspected delay	university	No Apaprent Disability	A	2			Wife of HH head	Does not work does not look for work	26.3	4 years istitute	HH Head	18 to less than 35	no apparent disability	A	0	0	0	0	0	0	0	0	0	0	0	0	0	0	0	0	0
169	1694	Cairo	urban	urban governorate	female	4	No Disablity	#NULL!	no	no	no	no	no	no	no	no	no	The child is not transeferred for suspected delay	university	No Apaprent Disability	A	2			Wife of HH head	Does not work does not look for work	27.9	4 years istitute	HH Head	18 to less than 35	no apparent disability	A	0	0	0	0	0	0	0	0	0	0	0	0	0	0	0	0	0
170	1705	Cairo	urban	urban governorate	male	5	No Disablity	#NULL!	no	no	no	no	no	no	no	no	no	The child is not transeferred for suspected delay	university	No Apaprent Disability	A	2			Wife of HH head	Does not work does not look for work	37.8	university	HH Head	35 to less than 40	no apparent disability	A	0	0	0	0	0	0	0	0	0	0	0	0	0	0	0	0	0
171	1715	Cairo	urban	urban governorate	female	5	No Disablity	#NULL!	no	no	no	no	no	no	no	no	no	The child is not transeferred for suspected delay	4 years istitute	No Apaprent Disability	A	3			Wife of HH head	Does not work does not look for work	35.5	Above intermediate	HH Head	35 to less than 40	no apparent disability	A	0	0	0	0	0	0	0	0	0	0	0	0	0	0	0	0	0
174	1743	Cairo	urban	urban governorate	female	6	No Disablity	#NULL!	no	no	no	no	no	no	no	no	no	The child is not transeferred for suspected delay	university	No Apaprent Disability	A	3			Wife of HH head	Does not work does not look for work	26.5	university	HH Head	18 to less than 35	no apparent disability	A	0	0	0	0	0	0	0	0	0	0	0	0	0	0	0	0	0
174	1744	Cairo	urban	urban governorate	female	6	No Disablity	#NULL!	no	no	no	no	no	no	no	no	no	The child is not transeferred for suspected delay	university	No Apaprent Disability	A	3			Wife of HH head	Does not work does not look for work	27.5	university	HH Head	18 to less than 35	no apparent disability	A	0	0	0	0	0	0	0	0	0	0	0	0	0	0	0	0	0
174	1745	Cairo	urban	urban governorate	male	6	No Disablity	#NULL!	no	no	no	no	no	no	no	no	no	The child is not transeferred for suspected delay	university	No Apaprent Disability	A	3			Wife of HH head	Does not work does not look for work	29.9	university	HH Head	18 to less than 35	no apparent disability	A	0	0	0	0	0	0	0	0	0	0	0	0	0	0	0	0	0
176	1764	Cairo	urban	urban governorate	male	5	No Disablity	#NULL!	no	no	no	no	no	no	no	no	no	The child is not transeferred for suspected delay	university	No Apaprent Disability	A	3			Wife of HH head	Does not work does not look for work	27.5	university	HH Head	18 to less than 35	no apparent disability	A	0	0	0	0	0	0	0	0	0	0	0	0	0	0	0	0	0
176	1765	Cairo	urban	urban governorate	female	5	No Disablity	#NULL!	no	no	no	no	no	no	no	no	no	The child is not transeferred for suspected delay	university	No Apaprent Disability	A	3			Wife of HH head	Does not work does not look for work	29.9	university	HH Head	18 to less than 35	no apparent disability	A	0	0	0	0	0	0	0	0	0	0	0	0	0	0	0	0	0
179	1795	Cairo	urban	urban governorate	female	6	No Disablity	#NULL!	no	no	no	no	no	no	no	no	no	The child is not transeferred for suspected delay	Illeterate	No Apaprent Disability	A	4			Wife of HH head	Does not work does not look for work	22.2	Illeterate	HH Head	18 to less than 35	no apparent disability	A	0	0	0	0	0	0	0	0	0	0	0	0	0	0	0	0	0
179	1796	Cairo	urban	urban governorate	female	6	No Disablity	#NULL!	no	no	no	no	no	no	no	no	no	The child is not transeferred for suspected delay	Illeterate	No Apaprent Disability	A	4			Wife of HH head	Does not work does not look for work	24.4	Illeterate	HH Head	18 to less than 35	no apparent disability	A	0	0	0	0	0	0	0	0	0	0	0	0	0	0	0	0	0
180	1804	Cairo	urban	urban governorate	female	4	No Disablity	#NULL!	no	no	no	no	no	no	no	no	no	The child is not transeferred for suspected delay	university	No Apaprent Disability	A	1			Wife of HH head	Does not work does not look for work	24.8	university	HH Head	18 to less than 35	no apparent disability	A	0	0	0	0	0	0	0	0	0	0	0	0	0	0	0	0	0
181	1816	Cairo	urban	urban governorate	male	6	No Disablity	#NULL!	no	no	no	no	yes	no	no	no	no	The child is not transeferred for suspected delay	Illeterate	No Apaprent Disability	A	2			Wife of HH head	Does not work does not look for work	36.6	Read and write	HH Head	35 to less than 40	no apparent disability	A	0	0	0	0	0	0	0	0	0	0	0	0	0	0	0	0	0
182	1824	Cairo	urban	urban governorate	male	4	No Disablity	#NULL!	no	no	no	no	no	no	no	no	no	The child is transferred for suspected delay	Illeterate	No Apaprent Disability	A	2			Wife of HH head	Does not work does not look for work	18	Illeterate	HH Head	18 to less than 35	no apparent disability	A	0	0	0	yes	0	0	0	0	0	yes	0	0	0	0	0	0	0
183	1833	Cairo	urban	urban governorate	male	5	No Disablity	#NULL!	no	no	no	no	yes	no	no	no	no	The child is not transeferred for suspected delay	Above intermediate	No Apaprent Disability	A	3			Wife of HH head	Does not work does not look for work	27.6	Illeterate	HH Head	18 to less than 35	no apparent disability	A	0	0	0	0	0	0	0	0	0	0	0	0	0	0	0	0	0
183	1834	Cairo	urban	urban governorate	male	5	No Disablity	#NULL!	no	no	no	no	no	no	no	no	no	The child is not transeferred for suspected delay	Above intermediate	No Apaprent Disability	A	3			Wife of HH head	Does not work does not look for work	29	Illeterate	HH Head	18 to less than 35	no apparent disability	A	0	0	0	0	0	0	0	0	0	0	0	0	0	0	0	0	0
185	1856	Cairo	urban	urban governorate	male	6	No Disablity	#NULL!	no	no	no	no	no	no	no	no	no	The child is not transeferred for suspected delay	university	No Apaprent Disability	A	2			Wife of HH head	Does not work does not look for work	39.8	university	HH Head	35 to less than 40	no apparent disability	A	0	0	0	0	0	0	0	0	0	0	0	0	0	0	0	0	0
186	1863	Cairo	urban	urban governorate	female	3	No Disablity	#NULL!	no	no	no	no	no	no	no	no	no	The child is not transeferred for suspected delay	Illeterate	No Apaprent Disability	A	1			Wife of HH head	Does not work does not look for work	21.4	Illeterate	HH Head	18 to less than 35	no apparent disability	A	0	0	0	0	0	0	0	0	0	0	0	0	0	0	0	0	0
187	1876	Cairo	urban	urban governorate	female	6	No Disablity	#NULL!	no	no	no	no	no	no	no	no	no	The child is not transeferred for suspected delay	university	No Apaprent Disability	A	2			Wife of HH head	Does not work does not look for work	36.9	university	HH Head	35 to less than 40	no apparent disability	A	0	0	0	0	0	0	0	0	0	0	0	0	0	0	0	0	0
193	1935	Cairo	urban	urban governorate	male	5	No Disablity	#NULL!	no	no	no	no	no	no	no	no	no	The child is transferred for suspected delay	Above intermediate	No Apaprent Disability	A	1			Wife of HH head	Does not work does not look for work	42.9	university	HH Head	40 +	no apparent disability	A	0	0	0	yes	0	0	0	0	0	0	0	0	yes	yes	0	0	0
197	1975	Cairo	urban	urban governorate	male	6	No Disablity	#NULL!	no	no	no	no	yes	no	no	no	no	The child is not transeferred for suspected delay	university	No Apaprent Disability	A	4			Wife of HH head	Does not work does not look for work	29.3	university	HH Head	18 to less than 35	no apparent disability	A	0	0	0	0	0	0	0	0	0	0	0	0	0	0	0	0	0
197	1976	Cairo	urban	urban governorate	female	6	No Disablity	#NULL!	no	no	no	no	no	no	no	no	no	The child is not transeferred for suspected delay	university	No Apaprent Disability	A	4			Wife of HH head	Does not work does not look for work	31.5	university	HH Head	18 to less than 35	no apparent disability	A	0	0	0	0	0	0	0	0	0	0	0	0	0	0	0	0	0
198	1984	Cairo	urban	urban governorate	female	4	No Disablity	#NULL!	no	no	no	no	no	no	no	no	no	The child is not transeferred for suspected delay	Illeterate	No Apaprent Disability	A	2			Wife of HH head	Does not work does not look for work	30.4	Above intermediate	HH Head	18 to less than 35	no apparent disability	A	0	0	0	0	0	0	0	0	0	0	0	0	0	0	0	0	0
200	2003	Cairo	urban	urban governorate	male	4	No Disablity	#NULL!	no	no	no	no	no	no	no	no	no	The child is not transeferred for suspected delay	university	No Apaprent Disability	A	2			Wife of HH head	Does not work does not look for work	28.8	4 years istitute	HH Head	18 to less than 35	no apparent disability	A	0	0	0	0	0	0	0	0	0	0	0	0	0	0	0	0	0
200	2004	Cairo	urban	urban governorate	male	4	No Disablity	#NULL!	no	no	no	no	no	no	no	no	no	The child is not transeferred for suspected delay	university	No Apaprent Disability	A	2			Wife of HH head	Does not work does not look for work	30.6	4 years istitute	HH Head	18 to less than 35	no apparent disability	A	0	0	0	0	0	0	0	0	0	0	0	0	0	0	0	0	0
201	2015	Cairo	urban	urban governorate	male	5	No Disablity	#NULL!	no	no	no	no	no	no	no	no	no	The child is not transeferred for suspected delay	Above intermediate	No Apaprent Disability	A	2			Wife of HH head	Does not work does not look for work	33	Above intermediate	HH Head	18 to less than 35	no apparent disability	A	0	0	0	0	0	0	0	0	0	0	0	0	0	0	0	0	0
204	2046	Cairo	urban	urban governorate	male	6	No Disablity	#NULL!	no	no	no	no	no	no	no	no	no	The child is not transeferred for suspected delay	Illeterate	No Apaprent Disability	A	3			Wife of HH head	Does not work does not look for work	42	Illeterate	HH Head	40 +	no apparent disability	A	0	0	0	0	0	0	0	0	0	0	0	0	0	0	0	0	0
205	2053	Cairo	urban	urban governorate	male	4	No Disablity	#NULL!	no	no	no	no	no	no	no	no	no	The child is not transeferred for suspected delay	university	No Apaprent Disability	A	2			Wife of HH head	Does not work does not look for work	24.8	university	HH Head	18 to less than 35	no apparent disability	A	0	0	0	0	0	0	0	0	0	0	0	0	0	0	0	0	0
205	2054	Cairo	urban	urban governorate	female	4	No Disablity	#NULL!	no	no	no	no	no	no	no	no	no	The child is not transeferred for suspected delay	university	No Apaprent Disability	A	2			Wife of HH head	Does not work does not look for work	28.4	university	HH Head	18 to less than 35	no apparent disability	A	0	0	0	0	0	0	0	0	0	0	0	0	0	0	0	0	0
208	2084	Cairo	urban	urban governorate	male	4	No Disablity	#NULL!	no	no	no	no	no	no	no	no	no	The child is not transeferred for suspected delay	university	No Apaprent Disability	A	2			Wife of HH head	work (paid-unpaid-his own-employer)	32.2	High School and technical	HH Head	18 to less than 35	no apparent disability	A	0	0	0	0	0	0	0	0	0	0	0	0	0	0	0	0	0
211	2113	Cairo	urban	urban governorate	female	7	No Disablity	#NULL!	no	no	no	no	no	no	no	no	no	The child is not transeferred for suspected delay	university	No Apaprent Disability	A	3			Wife of HH head	work (paid-unpaid-his own-employer)	26.2	university	HH Head	18 to less than 35	no apparent disability	A	0	0	0	0	0	0	0	0	0	0	0	0	0	0	0	0	0
211	2114	Cairo	urban	urban governorate	male	7	No Disablity	#NULL!	no	no	no	no	no	no	no	no	no	The child is not transeferred for suspected delay	university	No Apaprent Disability	A	3	1	2	Wife of HH head	work (paid-unpaid-his own-employer)	26.9	university	HH Head	18 to less than 35	no apparent disability	A	0	0	0	0	0	0	0	0	0	0	0	0	0	0	0	0	0
211	2115	Cairo	urban	urban governorate	male	7	No Disablity	#NULL!	no	no	no	no	no	no	no	no	no	The child is not transeferred for suspected delay	university	No Apaprent Disability	A	3	1	2	Wife of HH head	work (paid-unpaid-his own-employer)	26.9	university	HH Head	18 to less than 35	no apparent disability	A	0	0	0	0	0	0	0	0	0	0	0	0	0	0	0	0	0
212	2125	Cairo	urban	urban governorate	female	5	No Disablity	#NULL!	no	no	no	no	no	no	no	no	no	The child is not transeferred for suspected delay	Above intermediate	No Apaprent Disability	A	1			Wife of HH head	work (paid-unpaid-his own-employer)	37.5	Illeterate	HH Head	35 to less than 40	no apparent disability	A	0	0	0	0	0	0	0	0	0	0	0	0	0	0	0	0	0
214	2143	Cairo	urban	urban governorate	female	4	No Disablity	#NULL!	no	no	no	no	no	no	no	no	no	The child is not transeferred for suspected delay	Prep	No Apaprent Disability	A	2			Wife of HH head	Does not work does not look for work	19.1	university	HH Head	18 to less than 35	no apparent disability	A	0	0	0	0	0	0	0	0	0	0	0	0	0	0	0	0	0
214	2144	Cairo	urban	urban governorate	female	4	No Disablity	#NULL!	no	no	no	no	no	no	no	no	no	The child is not transeferred for suspected delay	Prep	No Apaprent Disability	A	2			Wife of HH head	Does not work does not look for work	21.7	university	HH Head	18 to less than 35	no apparent disability	A	0	0	0	0	0	0	0	0	0	0	0	0	0	0	0	0	0
216	2164	Cairo	urban	urban governorate	female	4	No Disablity	#NULL!	no	no	no	no	no	no	no	no	no	The child is not transeferred for suspected delay	Illeterate	No Apaprent Disability	A	2			Wife of HH head	Does not work does not look for work	20.1	Above intermediate	HH Head	18 to less than 35	no apparent disability	A	0	0	0	0	0	0	0	0	0	0	0	0	0	0	0	0	0
217	2175	Cairo	urban	urban governorate	male	5	No Disablity	#NULL!	no	no	no	no	yes	no	no	no	no	The child is not transeferred for suspected delay	university	No Apaprent Disability	A	2			Wife of HH head	Does not work does not look for work	31.4	university	HH Head	18 to less than 35	no apparent disability	A	0	0	0	0	0	0	0	0	0	0	0	0	0	0	0	0	0
218	2185	Cairo	urban	urban governorate	male	5	No Disablity	#NULL!	no	no	no	no	no	no	no	no	no	The child is not transeferred for suspected delay	Illeterate	No Apaprent Disability	A	3			Wife of HH head	Does not work does not look for work	22.3	Illeterate	HH Head	18 to less than 35	no apparent disability	A	0	0	0	0	0	0	0	0	0	0	0	0	0	0	0	0	0
219	2198	Cairo	urban	urban governorate	female	8	No Disablity	#NULL!	no	no	no	no	no	no	no	no	no	The child is not transeferred for suspected delay	university	No Apaprent Disability	A	3			Wife of HH head	Does not work does not look for work	37.9	university	HH Head	35 to less than 40	no apparent disability	A	0	0	0	0	0	0	0	0	0	0	0	0	0	0	0	0	0
221	2214	Cairo	urban	urban governorate	male	4	No Disablity	#NULL!	no	no	no	no	no	no	no	no	no	The child is not transeferred for suspected delay	university	No Apaprent Disability	A	2			Wife of HH head	Does not work does not look for work	26.3	university	HH Head	18 to less than 35	no apparent disability	A	0	0	0	0	0	0	0	0	0	0	0	0	0	0	0	0	0
223	2234	Cairo	urban	urban governorate	male	6	No Disablity	#NULL!	no	no	no	no	no	no	no	no	no	The child is not transeferred for suspected delay	4 years istitute	No Apaprent Disability	A	3			Wife of HH head	Does not work does not look for work	26.3	university	HH Head	18 to less than 35	no apparent disability	A	0	0	0	0	0	0	0	0	0	0	0	0	0	0	0	0	0
223	2235	Cairo	urban	urban governorate	male	6	No Disablity	#NULL!	no	no	no	no	no	no	no	no	no	The child is not transeferred for suspected delay	4 years istitute	No Apaprent Disability	A	3			Wife of HH head	Does not work does not look for work	28.4	university	HH Head	18 to less than 35	no apparent disability	A	0	0	0	0	0	0	0	0	0	0	0	0	0	0	0	0	0
226	2264	Cairo	urban	urban governorate	male	4	No Disablity	#NULL!	no	no	no	no	yes	no	no	no	no	The child is not transeferred for suspected delay	university	No Apaprent Disability	A	2			Wife of HH head	Does not work does not look for work	27	university	HH Head	18 to less than 35	no apparent disability	A	0	0	0	0	0	0	0	0	0	0	0	0	0	0	0	0	0
227	2275	Cairo	urban	urban governorate	male	5	No Disablity	#NULL!	no	no	no	no	no	no	no	no	no	The child is not transeferred for suspected delay	university	No Apaprent Disability	A	1			Wife of HH head	Does not work does not look for work	37.9	university	HH Head	35 to less than 40	no apparent disability	A	0	0	0	0	0	0	0	0	0	0	0	0	0	0	0	0	0
230	2305	Cairo	urban	urban governorate	male	5	No Disablity	#NULL!	no	no	no	no	no	no	no	no	no	The child is not transeferred for suspected delay	Illeterate	No Apaprent Disability	A	3			Wife of HH head	Does not work does not look for work	27.7	Illeterate	HH Head	18 to less than 35	no apparent disability	A	0	0	0	0	0	0	0	0	0	0	0	0	0	0	0	0	0
231	2313	Cairo	urban	urban governorate	male	4	No Disablity	#NULL!	no	no	no	no	yes	no	no	no	no	The child is not transeferred for suspected delay	university	No Apaprent Disability	A	2			Wife of HH head	Does not work does not look for work	20.2	university	HH Head	18 to less than 35	no apparent disability	A	0	0	0	0	0	0	0	0	0	0	0	0	0	0	0	0	0
231	2314	Cairo	urban	urban governorate	female	4	No Disablity	#NULL!	no	no	no	no	no	no	no	no	no	The child is not transeferred for suspected delay	university	No Apaprent Disability	A	2			Wife of HH head	Does not work does not look for work	22.9	university	HH Head	18 to less than 35	no apparent disability	A	0	0	0	0	0	0	0	0	0	0	0	0	0	0	0	0	0
232	2325	Cairo	urban	urban governorate	male	6	No Disablity	#NULL!	no	no	no	no	yes	no	no	no	no	The child is not transeferred for suspected delay	university	No Apaprent Disability	A	2			Wife of HH head	work (paid-unpaid-his own-employer)	33	university	HH Head	18 to less than 35	no apparent disability	A	0	0	0	0	0	0	0	0	0	0	0	0	0	0	0	0	0
232	2326	Cairo	urban	urban governorate	male	6	No Disablity	#NULL!	no	no	no	no	no	no	no	no	no	The child is not transeferred for suspected delay	university	No Apaprent Disability	A	2			Wife of HH head	work (paid-unpaid-his own-employer)	35.5	university	HH Head	35 to less than 40	no apparent disability	A	0	0	0	0	0	0	0	0	0	0	0	0	0	0	0	0	0
233	2334	Cairo	urban	urban governorate	female	4	No Disablity	#NULL!	no	no	no	no	no	no	no	no	no	The child is not transeferred for suspected delay	Illeterate	No Apaprent Disability	A	2			Wife of HH head	Does not work does not look for work	17.2	High School and technical	HH Head	15 to less than 18	no apparent disability	A	0	0	0	0	0	0	0	0	0	0	0	0	0	0	0	0	0
234	2343	Cairo	urban	urban governorate	male	4	No Disablity	#NULL!	no	no	no	no	yes	no	no	no	no	The child is not transeferred for suspected delay	Prep	No Apaprent Disability	A	2			Wife of HH head	Does not work does not look for work	19.1	Illeterate	HH Head	18 to less than 35	no apparent disability	A	0	0	0	0	0	0	0	0	0	0	0	0	0	0	0	0	0
234	2344	Cairo	urban	urban governorate	female	4	No Disablity	#NULL!	no	no	no	no	yes	no	no	no	no	The child is not transeferred for suspected delay	Prep	No Apaprent Disability	A	2			Wife of HH head	Does not work does not look for work	21.1	Illeterate	HH Head	18 to less than 35	no apparent disability	A	0	0	0	0	0	0	0	0	0	0	0	0	0	0	0	0	0
235	2353	Cairo	urban	urban governorate	female	4	No Disablity	#NULL!	no	no	no	no	no	no	no	no	no	The child is not transeferred for suspected delay	Above intermediate	No Apaprent Disability	A	2			Wife of HH head	Does not work does not look for work	31.3	university	HH Head	18 to less than 35	no apparent disability	A	0	0	0	0	0	0	0	0	0	0	0	0	0	0	0	0	0
235	2354	Cairo	urban	urban governorate	female	4	No Disablity	#NULL!	no	no	no	no	yes	no	no	yes	no	The child is not transeferred for suspected delay	Above intermediate	No Apaprent Disability	A	2			Wife of HH head	Does not work does not look for work	32.7	university	HH Head	18 to less than 35	no apparent disability	A	0	0	0	0	0	0	0	0	0	0	0	0	0	0	0	0	0
237	2375	Cairo	urban	urban governorate	male	6	No Disablity	#NULL!	no	no	no	no	no	no	no	no	no	The child is not transeferred for suspected delay	the child has no moyther in the house	The child has no mother in the HH	99	3			his/her mother is not in the HH	The child has no mother in the HH	the child has no mother in the HH	the child has no father in the HH	the child has no mother is not in the HH	99	99	#N/A	0	0	0	0	0	0	0	0	0	0	0	0	0	0	0	0	0
239	2396	Cairo	urban	urban governorate	female	6	No Disablity	#NULL!	no	no	no	no	yes	no	no	no	no	The child is not transeferred for suspected delay	Prep	No Apaprent Disability	A	3			Wife of HH head	Does not work does not look for work	35.8	Prep	HH Head	35 to less than 40	no apparent disability	A	0	0	0	0	0	0	0	0	0	0	0	0	0	0	0	0	0
240	2403	Cairo	urban	urban governorate	male	5	No Disablity	#NULL!	no	no	no	no	no	no	no	no	no	The child is not transeferred for suspected delay	Illeterate	No Apaprent Disability	A	3	1	2	Wife of HH head	Does not work does not look for work	20.1	Illeterate	HH Head	18 to less than 35	no apparent disability	A	0	0	0	0	0	0	0	0	0	0	0	0	0	0	0	0	0
240	2404	Cairo	urban	urban governorate	male	5	No Disablity	#NULL!	no	no	no	no	no	no	no	no	no	The child is not transeferred for suspected delay	Illeterate	No Apaprent Disability	A	3	1	2	Wife of HH head	Does not work does not look for work	20.1	Illeterate	HH Head	18 to less than 35	no apparent disability	A	0	0	0	0	0	0	0	0	0	0	0	0	0	0	0	0	0
240	2405	Cairo	urban	urban governorate	female	5	No Disablity	#NULL!	no	no	no	no	no	no	no	no	no	The child is not transeferred for suspected delay	Illeterate	No Apaprent Disability	A	3			Wife of HH head	Does not work does not look for work	21.1	Illeterate	HH Head	18 to less than 35	no apparent disability	A	0	0	0	0	0	0	0	0	0	0	0	0	0	0	0	0	0
241	2414	Cairo	urban	urban governorate	female	4	No Disablity	#NULL!	no	no	no	no	no	no	no	no	no	The child is not transeferred for suspected delay	university	No Apaprent Disability	A	2			Wife of HH head	Does not work does not look for work	35.6	university	HH Head	35 to less than 40	no apparent disability	A	0	0	0	0	0	0	0	0	0	0	0	0	0	0	0	0	0
242	2423	Cairo	urban	urban governorate	female	4	No Disablity	#NULL!	no	no	no	no	no	no	no	no	no	The child is not transeferred for suspected delay	Illeterate	No Apaprent Disability	A	1			Wife of HH head	Does not work does not look for work	21.2	Illeterate	HH Head	18 to less than 35	no apparent disability	A	0	0	0	0	0	0	0	0	0	0	0	0	0	0	0	0	0
243	2434	Cairo	urban	urban governorate	male	4	No Disablity	#NULL!	no	no	no	no	no	no	no	no	no	The child is not transeferred for suspected delay	university	No Apaprent Disability	A	2			Wife of HH head	Does not work does not look for work	31.8	university	HH Head	18 to less than 35	no apparent disability	A	0	0	0	0	0	0	0	0	0	0	0	0	0	0	0	0	0
245	2456	Cairo	urban	urban governorate	male	6	No Disablity	#NULL!	no	no	no	no	no	no	no	no	no	The child is not transeferred for suspected delay	university	No Apaprent Disability	A	3			Wife of HH head	Does not work does not look for work	35.7	university	HH Head	35 to less than 40	no apparent disability	A	0	0	0	0	0	0	0	0	0	0	0	0	0	0	0	0	0
246	2465	Cairo	urban	urban governorate	male	5	No Disablity	#NULL!	no	no	no	no	no	no	no	no	no	The child is not transeferred for suspected delay	university	No Apaprent Disability	A	1			Wife of HH head	work (paid-unpaid-his own-employer)	36.6	university	HH Head	35 to less than 40	no apparent disability	A	0	0	0	0	0	0	0	0	0	0	0	0	0	0	0	0	0
247	2473	Cairo	urban	urban governorate	male	3	No Disablity	#NULL!	no	no	no	no	no	no	no	no	no	The child is not transeferred for suspected delay	university	No Apaprent Disability	A	1			other relationship type	Does not work does not look for work	22.4	university	HH Head	18 to less than 35	no apparent disability	A	0	0	0	0	0	0	0	0	0	0	0	0	0	0	0	0	0
249	2494	Cairo	urban	urban governorate	female	4	No Disablity	#NULL!	no	no	no	no	no	no	no	no	no	The child is not transeferred for suspected delay	university	No Apaprent Disability	A	2			Wife of HH head	Does not work does not look for work	32.8	university	HH Head	18 to less than 35	no apparent disability	A	0	0	0	0	0	0	0	0	0	0	0	0	0	0	0	0	0
251	2513	Cairo	urban	urban governorate	male	4	No Disablity	#NULL!	no	no	no	no	no	no	no	no	no	The child is transferred for suspected delay	Above intermediate	No Apaprent Disability	A	2			Wife of HH head	Does not work does not look for work	32.8	Illeterate	HH Head	18 to less than 35	no apparent disability	A	0	0	0	yes	0	0	0	0	0	yes	0	0	0	0	0	0	0
251	2514	Cairo	urban	urban governorate	female	4	No Disablity	#NULL!	no	no	no	no	no	no	no	no	no	The child is not transeferred for suspected delay	Above intermediate	No Apaprent Disability	A	2			Wife of HH head	Does not work does not look for work	35.3	Illeterate	HH Head	35 to less than 40	no apparent disability	A	0	0	0	0	0	0	0	0	0	0	0	0	0	0	0	0	0
252	2523	Cairo	urban	urban governorate	male	4	No Disablity	#NULL!	no	no	no	no	no	no	no	no	no	The child is not transeferred for suspected delay	university	No Apaprent Disability	A	2			Wife of HH head	work (paid-unpaid-his own-employer)	24.7	university	HH Head	18 to less than 35	no apparent disability	A	0	0	0	0	0	0	0	0	0	0	0	0	0	0	0	0	0
252	2524	Cairo	urban	urban governorate	female	4	No Disablity	#NULL!	no	no	no	no	no	no	no	no	no	The child is not transeferred for suspected delay	university	No Apaprent Disability	A	2			Wife of HH head	work (paid-unpaid-his own-employer)	26	university	HH Head	18 to less than 35	no apparent disability	A	0	0	0	0	0	0	0	0	0	0	0	0	0	0	0	0	0
253	2534	Cairo	urban	urban governorate	female	4	No Disablity	#NULL!	no	no	no	no	no	no	no	no	no	The child is not transeferred for suspected delay	Above intermediate	No Apaprent Disability	A	2			Wife of HH head	Does not work does not look for work	35.7	university	HH Head	35 to less than 40	no apparent disability	A	0	0	0	0	0	0	0	0	0	0	0	0	0	0	0	0	0
254	2544	Cairo	urban	urban governorate	female	4	No Disablity	#NULL!	no	no	no	no	yes	no	no	no	no	The child is not transeferred for suspected delay	university	No Apaprent Disability	A	2			Wife of HH head	Does not work does not look for work	29.3	university	HH Head	18 to less than 35	no apparent disability	A	0	0	0	0	0	0	0	0	0	0	0	0	0	0	0	0	0
255	2553	Cairo	urban	urban governorate	male	4	No Disablity	#NULL!	no	no	no	no	yes	no	no	yes	no	The child is not transeferred for suspected delay	university	No Apaprent Disability	A	2	1	2	Wife of HH head	Does not work does not look for work	33.3	post grduate	HH Head	18 to less than 35	no apparent disability	A	0	0	0	0	0	0	0	0	0	0	0	0	0	0	0	0	0
255	2554	Cairo	urban	urban governorate	female	4	No Disablity	#NULL!	no	no	no	no	yes	no	no	yes	no	The child is not transeferred for suspected delay	university	No Apaprent Disability	A	2	1	2	Wife of HH head	Does not work does not look for work	33.3	post grduate	HH Head	18 to less than 35	no apparent disability	A	0	0	0	0	0	0	0	0	0	0	0	0	0	0	0	0	0
257	2573	Cairo	urban	urban governorate	male	4	No Disablity	#NULL!	no	no	no	no	no	no	no	no	no	The child is not transeferred for suspected delay	Illeterate	No Apaprent Disability	A	2			Wife of HH head	Does not work does not look for work	25.5	Illeterate	HH Head	18 to less than 35	no apparent disability	A	0	0	0	0	0	0	0	0	0	0	0	0	0	0	0	0	0
257	2574	Cairo	urban	urban governorate	male	4	No Disablity	#NULL!	no	no	no	no	no	no	no	no	no	The child is not transeferred for suspected delay	Illeterate	No Apaprent Disability	A	2			Wife of HH head	Does not work does not look for work	28.5	Illeterate	HH Head	18 to less than 35	no apparent disability	A	0	0	0	0	0	0	0	0	0	0	0	0	0	0	0	0	0
259	2594	Cairo	urban	urban governorate	female	4	No Disablity	#NULL!	no	no	no	no	yes	no	no	no	no	The child is not transeferred for suspected delay	university	No Apaprent Disability	A	2			Wife of HH head	work (paid-unpaid-his own-employer)	27.8	university	HH Head	18 to less than 35	no apparent disability	A	0	0	0	0	0	0	0	0	0	0	0	0	0	0	0	0	0
260	2603	Cairo	urban	urban governorate	male	3	No Disablity	#NULL!	no	no	no	no	no	no	no	no	no	The child is not transeferred for suspected delay	university	No Apaprent Disability	A	1			Wife of HH head	Does not work does not look for work	21.5	university	HH Head	18 to less than 35	no apparent disability	A	0	0	0	0	0	0	0	0	0	0	0	0	0	0	0	0	0
261	2614	Cairo	urban	urban governorate	male	4	No Disablity	#NULL!	no	no	no	no	yes	no	no	no	no	The child is not transeferred for suspected delay	university	No Apaprent Disability	A	2			Wife of HH head	Does not work does not look for work	26.2	university	HH Head	18 to less than 35	no apparent disability	A	0	0	0	0	0	0	0	0	0	0	0	0	0	0	0	0	0
263	2633	Cairo	urban	urban governorate	male	3	No Disablity	#NULL!	no	no	no	no	yes	no	no	no	no	The child is not transeferred for suspected delay	Above intermediate	No Apaprent Disability	A	1			Wife of HH head	Does not work does not look for work	19.3	Above intermediate	HH Head	18 to less than 35	no apparent disability	A	0	0	0	0	0	0	0	0	0	0	0	0	0	0	0	0	0
265	2657	Cairo	urban	urban governorate	male	7	No Disablity	#NULL!	yes	yes	no	no	yes	no	yes	no	no	The child is not transeferred for suspected delay	university	No Apaprent Disability	A	4			Wife of HH head	Does not work does not look for work	38.3	university	HH Head	35 to less than 40	no apparent disability	A	0	0	0	0	0	0	0	0	0	0	0	0	0	0	0	0	0
267	2676	Cairo	urban	urban governorate	male	6	No Disablity	#NULL!	no	yes	no	no	yes	no	yes	yes	no	The child is not transeferred for suspected delay	university	No Apaprent Disability	A	2			Wife of HH head	work (paid-unpaid-his own-employer)	39.8	university	HH Head	35 to less than 40	no apparent disability	A	0	0	0	0	0	0	0	0	0	0	0	0	0	0	0	0	0
269	2693	Cairo	urban	urban governorate	female	4	No Disablity	#NULL!	no	yes	no	no	no	no	no	no	no	The child is not transeferred for suspected delay	university	No Apaprent Disability	A	2			Wife of HH head	Does not work does not look for work	24.1	university	HH Head	18 to less than 35	no apparent disability	A	0	0	0	0	0	0	0	0	0	0	0	0	0	0	0	0	0
269	2694	Cairo	urban	urban governorate	male	4	No Disablity	#NULL!	no	yes	no	no	no	no	no	no	no	The child is not transeferred for suspected delay	university	No Apaprent Disability	A	2			Wife of HH head	Does not work does not look for work	27	university	HH Head	18 to less than 35	no apparent disability	A	0	0	0	0	0	0	0	0	0	0	0	0	0	0	0	0	0
270	2706	Cairo	urban	urban governorate	female	6	No Disablity	#NULL!	no	yes	no	no	no	no	no	no	no	The child is not transeferred for suspected delay	university	No Apaprent Disability	A	4			Wife of HH head	Does not work does not look for work	30.5	High School and technical	HH Head	18 to less than 35	no apparent disability	A	0	0	0	0	0	0	0	0	0	0	0	0	0	0	0	0	0
271	2713	Cairo	urban	urban governorate	male	3	No Disablity	#NULL!	no	yes	no	no	no	no	no	no	no	The child is transferred for suspected delay	university	No Apaprent Disability	A	1			Wife of HH head	work (paid-unpaid-his own-employer)	24.7	university	HH Head	18 to less than 35	no apparent disability	A	0	0	0	0	0	0	0	0	0	0	0	0	0	0	0	0	0
272	2723	Cairo	urban	urban governorate	male	4	No Disablity	#NULL!	yes	yes	no	yes	yes	no	no	yes	no	The child is not transeferred for suspected delay	university	No Apaprent Disability	A	2	1	2	Wife of HH head	Does not work does not look for work	23.7	university	HH Head	18 to less than 35	no apparent disability	A	0	0	0	0	0	0	0	0	0	0	0	0	0	0	0	0	0
272	2724	Cairo	urban	urban governorate	male	4	No Disablity	#NULL!	yes	yes	no	yes	yes	no	no	yes	no	The child is not transeferred for suspected delay	university	No Apaprent Disability	A	2	1	2	Wife of HH head	Does not work does not look for work	23.7	university	HH Head	18 to less than 35	no apparent disability	A	0	0	0	0	0	0	0	0	0	0	0	0	0	0	0	0	0
276	2763	Cairo	urban	urban governorate	male	4	No Disablity	#NULL!	no	no	no	no	no	no	no	no	no	The child is not transeferred for suspected delay	Above intermediate	No Apaprent Disability	A	2			Wife of HH head	Does not work does not look for work	25.6	High School and technical	HH Head	18 to less than 35	no apparent disability	A	0	0	0	0	0	0	0	0	0	0	0	0	0	0	0	0	0
276	2764	Cairo	urban	urban governorate	male	4	No Disablity	#NULL!	no	yes	no	no	no	no	no	no	no	The child is not transeferred for suspected delay	Above intermediate	No Apaprent Disability	A	2			Wife of HH head	Does not work does not look for work	29.3	High School and technical	HH Head	18 to less than 35	no apparent disability	A	0	0	0	0	0	0	0	0	0	0	0	0	0	0	0	0	0
277	2773	Cairo	urban	urban governorate	female	4	No Disablity	#NULL!	yes	yes	no	no	yes	no	no	no	no	The child is not transeferred for suspected delay	university	No Apaprent Disability	A	2			Wife of HH head	Does not work does not look for work	25.8	university	HH Head	18 to less than 35	no apparent disability	A	0	0	0	0	0	0	0	0	0	0	0	0	0	0	0	0	0
277	2774	Cairo	urban	urban governorate	female	4	No Disablity	#NULL!	yes	yes	no	no	yes	no	no	no	no	The child is not transeferred for suspected delay	university	No Apaprent Disability	A	2			Wife of HH head	Does not work does not look for work	28.6	university	HH Head	18 to less than 35	no apparent disability	A	0	0	0	0	0	0	0	0	0	0	0	0	0	0	0	0	0
280	2803	Cairo	urban	urban governorate	female	3	No Disablity	#NULL!	no	yes	no	no	no	no	no	no	no	The child is not transeferred for suspected delay	university	No Apaprent Disability	A	1			Wife of HH head	Does not work does not look for work	26.2	university	HH Head	18 to less than 35	no apparent disability	A	0	0	0	0	0	0	0	0	0	0	0	0	0	0	0	0	0
282	2823	Cairo	urban	urban governorate	female	3	No Disablity	#NULL!	no	yes	no	no	yes	no	no	no	no	The child is not transeferred for suspected delay	university	No Apaprent Disability	A	1			Wife of HH head	work (paid-unpaid-his own-employer)	18	university	HH Head	18 to less than 35	no apparent disability	A	0	0	0	0	0	0	0	0	0	0	0	0	0	0	0	0	0
283	2835	Cairo	urban	urban governorate	female	5	No Disablity	#NULL!	no	yes	no	no	yes	no	no	no	no	The child is not transeferred for suspected delay	university	No Apaprent Disability	A	3			Wife of HH head	Does not work does not look for work	31.3	university	HH Head	18 to less than 35	no apparent disability	A	0	0	0	0	0	0	0	0	0	0	0	0	0	0	0	0	0
286	2865	Cairo	urban	urban governorate	male	5	No Disablity	#NULL!	no	no	no	no	yes	no	no	no	no	The child is not transeferred for suspected delay	Illeterate	No Apaprent Disability	A	3			Wife of HH head	Does not work does not look for work	31	Read and write	HH Head	18 to less than 35	no apparent disability	A	0	0	0	0	0	0	0	0	0	0	0	0	0	0	0	0	0
287	2873	Cairo	urban	urban governorate	male	4	No Disablity	#NULL!	no	yes	no	no	no	no	no	no	no	The child is not transeferred for suspected delay	university	No Apaprent Disability	A	1			Wife of HH head	work (paid-unpaid-his own-employer)	29.8	university	HH Head	18 to less than 35	no apparent disability	A	0	0	0	0	0	0	0	0	0	0	0	0	0	0	0	0	0
288	2883	Cairo	urban	urban governorate	female	3	No Disablity	#NULL!	no	yes	no	no	no	no	no	no	yes	The child is not transeferred for suspected delay	university	No Apaprent Disability	A	1			Wife of HH head	Does not work does not look for work	26.3	university	HH Head	18 to less than 35	no apparent disability	A	0	0	0	0	0	0	0	0	0	0	0	0	0	0	0	0	0
290	2905	Cairo	urban	urban governorate	female	5	No Disablity	#NULL!	no	no	no	yes	no	no	no	no	no	The child is not transeferred for suspected delay	Illeterate	No Apaprent Disability	A	2			Wife of HH head	Does not work does not look for work	34.7	Illeterate	HH Head	18 to less than 35	no apparent disability	A	0	0	0	0	0	0	0	0	0	0	0	0	0	0	0	0	0
291	2914	Cairo	urban	urban governorate	female	4	No Disablity	#NULL!	no	yes	no	no	yes	no	no	no	no	The child is not transeferred for suspected delay	High School and technical	No Apaprent Disability	A	2			Wife of HH head	Does not work does not look for work	23.6	High School and technical	HH Head	18 to less than 35	no apparent disability	A	0	0	0	0	0	0	0	0	0	0	0	0	0	0	0	0	0
293	2934	Cairo	urban	urban governorate	female	4	No Disablity	#NULL!	yes	yes	no	no	yes	no	no	no	no	The child is not transeferred for suspected delay	university	No Apaprent Disability	A	2			Wife of HH head	work (paid-unpaid-his own-employer)	40.7	university	HH Head	40 +	no apparent disability	A	0	0	0	0	0	0	0	0	0	0	0	0	0	0	0	0	0
294	2944	Cairo	urban	urban governorate	male	4	No Disablity	#NULL!	no	yes	no	no	yes	no	no	no	no	The child is not transeferred for suspected delay	university	No Apaprent Disability	A	2			Wife of HH head	Does not work does not look for work	24.2	university	HH Head	18 to less than 35	no apparent disability	A	0	0	0	0	0	0	0	0	0	0	0	0	0	0	0	0	0
296	2965	Cairo	urban	urban governorate	male	6	No Disablity	#NULL!	no	no	no	no	yes	no	no	no	no	The child is not transeferred for suspected delay	Prep	No Apaprent Disability	A	3			Wife of HH head	Does not work does not look for work	22.5	university	HH Head	18 to less than 35	no apparent disability	A	0	0	0	0	0	0	0	0	0	0	0	0	0	0	0	0	0
299	2993	Cairo	urban	urban governorate	male	4	No Disablity	#NULL!	no	yes	no	no	no	no	yes	no	yes	The child is not transeferred for suspected delay	Read and write	No Apaprent Disability	A	1			Wife of HH head	Does not work does not look for work	25.1	Primary	HH Head	18 to less than 35	no apparent disability	A	0	0	0	0	0	0	0	0	0	0	0	0	0	0	0	0	0
303	3035	Cairo	urban	urban governorate	female	6	No Disablity	#NULL!	no	no	no	no	no	no	no	no	yes	The child is not transeferred for suspected delay	High School and technical	No Apaprent Disability	A	4			Wife of HH head	Does not work does not look for work	27.3	High School and technical	HH Head	18 to less than 35	no apparent disability	A	0	0	0	0	0	0	0	0	0	0	0	0	0	0	0	0	0
303	3036	Cairo	urban	urban governorate	female	6	No Disablity	#NULL!	no	no	no	no	no	no	no	no	yes	The child is not transeferred for suspected delay	High School and technical	No Apaprent Disability	A	4			Wife of HH head	Does not work does not look for work	30.1	High School and technical	HH Head	18 to less than 35	no apparent disability	A	0	0	0	0	0	0	0	0	0	0	0	0	0	0	0	0	0
305	3053	Cairo	urban	urban governorate	female	3	No Disablity	#NULL!	yes	yes	no	no	yes	no	no	no	no	The child is not transeferred for suspected delay	High School and technical	No Apaprent Disability	A	1			Wife of HH head	Does not work does not look for work	17	university	HH Head	15 to less than 18	no apparent disability	A	0	0	0	0	0	0	0	0	0	0	0	0	0	0	0	0	0
306	3065	Cairo	urban	urban governorate	male	5	No Disablity	#NULL!	no	yes	no	no	yes	no	no	no	no	The child is not transeferred for suspected delay	university	No Apaprent Disability	A	2			Wife of HH head	Does not work does not look for work	34.9	university	HH Head	18 to less than 35	no apparent disability	A	0	0	0	0	0	0	0	0	0	0	0	0	0	0	0	0	0
307	3074	Cairo	urban	urban governorate	male	5	No Disablity	#NULL!	no	yes	no	no	no	no	no	no	no	The child is not transeferred for suspected delay	High School and technical	No Apaprent Disability	A	2			Wife of HH head	Does not work does not look for work	23.7	High School and technical	HH Head	18 to less than 35	no apparent disability	A	0	0	0	0	0	0	0	0	0	0	0	0	0	0	0	0	0
308	3084	Cairo	urban	urban governorate	male	4	No Disablity	#NULL!	no	yes	no	no	no	no	no	no	no	The child is not transeferred for suspected delay	university	No Apaprent Disability	A	2			Wife of HH head	Does not work does not look for work	30.4	university	HH Head	18 to less than 35	no apparent disability	A	0	0	0	0	0	0	0	0	0	0	0	0	0	0	0	0	0
309	3093	Cairo	urban	urban governorate	female	4	No Disablity	#NULL!	no	yes	no	no	no	no	no	no	no	The child is not transeferred for suspected delay	Illeterate	No Apaprent Disability	A	2			Wife of HH head	Does not work does not look for work	21.8	Illeterate	HH Head	18 to less than 35	no apparent disability	A	0	0	0	0	0	0	0	0	0	0	0	0	0	0	0	0	0
309	3094	Cairo	urban	urban governorate	male	4	No Disablity	#NULL!	no	yes	no	no	yes	no	no	yes	no	The child is not transeferred for suspected delay	Illeterate	No Apaprent Disability	A	2			Wife of HH head	Does not work does not look for work	22.8	Illeterate	HH Head	18 to less than 35	no apparent disability	A	0	0	0	0	0	0	0	0	0	0	0	0	0	0	0	0	0
314	3143	Cairo	urban	urban governorate	male	5	No Disablity	#NULL!	no	yes	no	yes	yes	no	no	yes	no	The child is transferred for suspected delay	High School and technical	No Apaprent Disability	A	3	1	2	Wife of HH head	Does not work does not look for work	24.3	Illeterate	HH Head	18 to less than 35	no apparent disability	A	0	0	0	0	0	yes	0	0	0	0	0	yes	yes	yes	yes	0	0
314	3144	Cairo	urban	urban governorate	female	5	No Disablity	#NULL!	no	yes	no	no	no	no	no	no	no	The child is not transeferred for suspected delay	High School and technical	No Apaprent Disability	A	3	1	2	Wife of HH head	Does not work does not look for work	24.3	Illeterate	HH Head	18 to less than 35	no apparent disability	A	0	0	0	0	0	0	0	0	0	0	0	0	0	0	0	0	0
314	3145	Cairo	urban	urban governorate	male	5	No Disablity	#NULL!	no	yes	no	no	no	no	no	no	no	The child is not transeferred for suspected delay	High School and technical	No Apaprent Disability	A	3			Wife of HH head	Does not work does not look for work	26.8	Illeterate	HH Head	18 to less than 35	no apparent disability	A	0	0	0	0	0	0	0	0	0	0	0	0	0	0	0	0	0
315	3153	Cairo	urban	urban governorate	female	4	No Disablity	#NULL!	no	yes	no	no	no	no	no	no	no	The child is not transeferred for suspected delay	Above intermediate	No Apaprent Disability	A	1			Wife of HH head	Does not work does not look for work	25.5	High School and technical	HH Head	18 to less than 35	no apparent disability	A	0	0	0	0	0	0	0	0	0	0	0	0	0	0	0	0	0
317	3175	Cairo	urban	urban governorate	female	5	No Disablity	#NULL!	no	yes	no	no	yes	no	no	no	no	The child is not transeferred for suspected delay	university	No Apaprent Disability	A	3			Wife of HH head	Does not work does not look for work	32.8	university	HH Head	18 to less than 35	no apparent disability	A	0	0	0	0	0	0	0	0	0	0	0	0	0	0	0	0	0
321	3213	Cairo	urban	urban governorate	female	4	No Disablity	#NULL!	no	yes	no	no	yes	no	no	no	no	The child is not transeferred for suspected delay	university	No Apaprent Disability	A	2			Wife of HH head	Does not work does not look for work	26.8	university	HH Head	18 to less than 35	no apparent disability	A	0	0	0	0	0	0	0	0	0	0	0	0	0	0	0	0	0
321	3214	Cairo	urban	urban governorate	female	4	No Disablity	#NULL!	no	yes	no	no	yes	no	no	no	no	The child is not transeferred for suspected delay	university	No Apaprent Disability	A	2			Wife of HH head	Does not work does not look for work	28.3	university	HH Head	18 to less than 35	no apparent disability	A	0	0	0	0	0	0	0	0	0	0	0	0	0	0	0	0	0
323	3236	Cairo	urban	urban governorate	female	6	No Disablity	#NULL!	no	no	no	no	no	no	no	no	no	The child is not transeferred for suspected delay	Illeterate	No Apaprent Disability	A	2			Wife of HH head	Does not work does not look for work	37.4	Illeterate	HH Head	35 to less than 40	no apparent disability	A	0	0	0	0	0	0	0	0	0	0	0	0	0	0	0	0	0
324	3243	Cairo	urban	urban governorate	female	3	No Disablity	#NULL!	no	yes	no	no	no	no	no	no	no	The child is not transeferred for suspected delay	university	No Apaprent Disability	A	1			Wife of HH head	Does not work does not look for work	24.8	university	HH Head	18 to less than 35	no apparent disability	A	0	0	0	0	0	0	0	0	0	0	0	0	0	0	0	0	0
325	3255	Cairo	urban	urban governorate	female	6	No Disablity	#NULL!	no	yes	no	no	no	no	no	no	no	The child is not transeferred for suspected delay	university	No Apaprent Disability	A	4			Wife of HH head	work (paid-unpaid-his own-employer)	27.3	university	HH Head	18 to less than 35	no apparent disability	A	0	0	0	0	0	0	0	0	0	0	0	0	0	0	0	0	0
325	3256	Cairo	urban	urban governorate	male	6	No Disablity	#NULL!	no	yes	no	yes	no	no	no	yes	no	The child is not transeferred for suspected delay	university	No Apaprent Disability	A	4			Wife of HH head	work (paid-unpaid-his own-employer)	29.2	university	HH Head	18 to less than 35	no apparent disability	A	0	0	0	0	0	0	0	0	0	0	0	0	0	0	0	0	0
330	3305	Cairo	urban	urban governorate	female	5	No Disablity	#NULL!	no	yes	no	no	no	no	no	no	no	The child is not transeferred for suspected delay	High School and technical	No Apaprent Disability	A	3			Wife of HH head	Does not work does not look for work	19.9	Illeterate	HH Head	18 to less than 35	no apparent disability	A	0	0	0	0	0	0	0	0	0	0	0	0	0	0	0	0	0
331	3314	Cairo	urban	urban governorate	female	5	No Disablity	#NULL!	no	yes	no	no	yes	no	yes	no	yes	The child is not transeferred for suspected delay	Illeterate	No Apaprent Disability	A	3			Wife of HH head	Does not work does not look for work	21.8	Illeterate	HH Head	18 to less than 35	no apparent disability	A	0	0	0	0	0	0	0	0	0	0	0	0	0	0	0	0	0
331	3315	Cairo	urban	urban governorate	female	5	No Disablity	#NULL!	no	yes	no	no	yes	no	yes	no	no	The child is transferred for suspected delay	Illeterate	No Apaprent Disability	A	3			Wife of HH head	Does not work does not look for work	23.6	Illeterate	HH Head	18 to less than 35	no apparent disability	A	0	0	0	0	0	yes	0	0	0	0	0	0	0	0	0	0	0
332	3325	Cairo	urban	urban governorate	male	5	No Disablity	#NULL!	no	no	no	no	yes	no	no	no	no	The child is not transeferred for suspected delay	Illeterate	No Apaprent Disability	A	3			Wife of HH head	Does not work does not look for work	27.3	Prep	HH Head	18 to less than 35	no apparent disability	A	0	0	0	0	0	0	0	0	0	0	0	0	0	0	0	0	0
333	3336	Cairo	urban	urban governorate	male	6	No Disablity	#NULL!	no	yes	no	no	yes	no	no	no	no	The child is not transeferred for suspected delay	Illeterate	No Apaprent Disability	A	2			Wife of HH head	Does not work does not look for work	45.5	Read and write	HH Head	40 +	no apparent disability	A	0	0	0	0	0	0	0	0	0	0	0	0	0	0	0	0	0
334	3343	Cairo	urban	urban governorate	male	3	No Disablity	#NULL!	no	yes	no	no	yes	no	no	no	no	The child is not transeferred for suspected delay	university	No Apaprent Disability	A	1			Wife of HH head	work (paid-unpaid-his own-employer)	25.8	university	HH Head	18 to less than 35	no apparent disability	A	0	0	0	0	0	0	0	0	0	0	0	0	0	0	0	0	0
337	3373	Cairo	urban	urban governorate	male	4	No Disablity	#NULL!	no	yes	no	yes	no	no	no	yes	no	The child is not transeferred for suspected delay	High School and technical	No Apaprent Disability	A	2			Wife of HH head	Does not work does not look for work	24.4	High School and technical	HH Head	18 to less than 35	no apparent disability	A	0	0	0	0	0	0	0	0	0	0	0	0	0	0	0	0	0
337	3374	Cairo	urban	urban governorate	male	4	No Disablity	#NULL!	no	yes	no	yes	no	no	no	yes	no	The child is not transeferred for suspected delay	High School and technical	No Apaprent Disability	A	2			Wife of HH head	Does not work does not look for work	27.7	High School and technical	HH Head	18 to less than 35	no apparent disability	A	0	0	0	0	0	0	0	0	0	0	0	0	0	0	0	0	0
338	3386	Cairo	urban	urban governorate	female	6	No Disablity	#NULL!	no	no	no	no	yes	no	no	no	no	The child is not transeferred for suspected delay	Above intermediate	No Apaprent Disability	A	2			Wife of HH head	Does not work does not look for work	31.7	Above intermediate	HH Head	18 to less than 35	no apparent disability	A	0	0	0	0	0	0	0	0	0	0	0	0	0	0	0	0	0
339	3395	Cairo	urban	urban governorate	male	6	No Disablity	#NULL!	no	yes	no	no	no	no	no	no	no	The child is not transeferred for suspected delay	university	No Apaprent Disability	A	3			Wife of HH head	Does not work does not look for work	33.3	university	HH Head	18 to less than 35	no apparent disability	A	0	0	0	0	0	0	0	0	0	0	0	0	0	0	0	0	0
339	3396	Cairo	urban	urban governorate	female	6	No Disablity	#NULL!	no	yes	no	no	no	no	no	no	no	The child is not transeferred for suspected delay	university	No Apaprent Disability	A	3			Wife of HH head	Does not work does not look for work	34.7	university	HH Head	18 to less than 35	no apparent disability	A	0	0	0	0	0	0	0	0	0	0	0	0	0	0	0	0	0
340	3405	Cairo	urban	urban governorate	male	5	No Disablity	#NULL!	no	no	no	no	yes	no	no	no	no	The child is not transeferred for suspected delay	Above intermediate	No Apaprent Disability	A	3			Wife of HH head	Does not work does not look for work	28.5	university	HH Head	18 to less than 35	no apparent disability	A	0	0	0	0	0	0	0	0	0	0	0	0	0	0	0	0	0
341	3416	Cairo	urban	urban governorate	female	7	No Disablity	#NULL!	no	no	no	no	no	no	no	no	yes	The child is not transeferred for suspected delay	Illeterate	No Apaprent Disability	A	2			Wife of HH head	Does not work does not look for work	31.6	High School and technical	HH Head	18 to less than 35	no apparent disability	A	0	0	0	0	0	0	0	0	0	0	0	0	0	0	0	0	0
342	3425	Cairo	urban	urban governorate	male	5	No Disablity	#NULL!	no	yes	no	no	no	no	no	no	no	The child is not transeferred for suspected delay	university	No Apaprent Disability	A	2			Wife of HH head	Does not work does not look for work	32.3	university	HH Head	18 to less than 35	no apparent disability	A	0	0	0	0	0	0	0	0	0	0	0	0	0	0	0	0	0
343	3435	Cairo	urban	urban governorate	female	5	No Disablity	#NULL!	no	no	no	no	yes	no	no	no	no	The child is not transeferred for suspected delay	university	No Apaprent Disability	A	3			Wife of HH head	Does not work does not look for work	30.1	university	HH Head	18 to less than 35	no apparent disability	A	0	0	0	0	0	0	0	0	0	0	0	0	0	0	0	0	0
344	3445	Cairo	urban	urban governorate	female	5	No Disablity	#NULL!	no	no	no	no	no	no	no	no	no	The child is not transeferred for suspected delay	Illeterate	No Apaprent Disability	A	3			Wife of HH head	Does not work does not look for work	23.1	Read and write	HH Head	18 to less than 35	no apparent disability	A	0	0	0	0	0	0	0	0	0	0	0	0	0	0	0	0	0
345	3453	Cairo	urban	urban governorate	male	4	No Disablity	#NULL!	no	yes	no	no	yes	no	no	yes	no	The child is not transeferred for suspected delay	university	No Apaprent Disability	A	2			Wife of HH head	Does not work does not look for work	27	university	HH Head	18 to less than 35	no apparent disability	A	0	0	0	0	0	0	0	0	0	0	0	0	0	0	0	0	0
345	3454	Cairo	urban	urban governorate	male	4	No Disablity	#NULL!	no	yes	no	no	yes	no	no	no	no	The child is not transeferred for suspected delay	university	No Apaprent Disability	A	2			Wife of HH head	Does not work does not look for work	28.3	university	HH Head	18 to less than 35	no apparent disability	A	0	0	0	0	0	0	0	0	0	0	0	0	0	0	0	0	0
346	3466	Cairo	urban	urban governorate	male	6	No Disablity	#NULL!	no	no	no	no	no	no	no	no	no	The child is not transeferred for suspected delay	Illeterate	No Apaprent Disability	A	1			Wife of HH head	Does not work does not look for work	33.4	Illeterate	HH Head	18 to less than 35	no apparent disability	A	0	0	0	0	0	0	0	0	0	0	0	0	0	0	0	0	0
347	3474	Cairo	urban	urban governorate	female	4	No Disablity	#NULL!	no	yes	no	no	no	no	no	no	no	The child is not transeferred for suspected delay	university	No Apaprent Disability	A	2			Wife of HH head	Does not work does not look for work	29.4	university	HH Head	18 to less than 35	no apparent disability	A	0	0	0	0	0	0	0	0	0	0	0	0	0	0	0	0	0
348	3485	Cairo	urban	urban governorate	male	5	No Disablity	#NULL!	no	no	no	no	yes	no	no	no	no	The child is transferred for suspected delay	university	No Apaprent Disability	A	1			Wife of HH head	Does not work does not look for work	29.8	university	HH Head	18 to less than 35	no apparent disability	A	0	0	0	0	0	0	0	0	0	0	0	0	0	0	0	0	0
349	3494	Cairo	urban	urban governorate	male	4	No Disablity	#NULL!	no	yes	no	no	yes	no	no	no	no	The child is not transeferred for suspected delay	university	No Apaprent Disability	A	2			Wife of HH head	Does not work does not look for work	38.4	university	HH Head	35 to less than 40	no apparent disability	A	0	0	0	0	0	0	0	0	0	0	0	0	0	0	0	0	0
350	3505	Cairo	urban	urban governorate	female	5	No Disablity	#NULL!	no	no	no	يصعب التحديد (ي ت	no	no	no	no	no	The child is not transeferred for suspected delay	university	No Apaprent Disability	A	3			Wife of HH head	Does not work does not look for work	29	university	HH Head	18 to less than 35	no apparent disability	A	0	0	0	0	0	0	0	0	0	0	0	0	0	0	0	0	0
351	3514	Cairo	urban	urban governorate	male	4	No Disablity	#NULL!	no	no	no	no	no	no	no	no	no	The child is not transeferred for suspected delay	Illeterate	No Apaprent Disability	A	1			Wife of HH head	Does not work does not look for work	15	Illeterate	HH Head	15 to less than 18	no apparent disability	A	0	0	0	0	0	0	0	0	0	0	0	0	0	0	0	0	0
352	3525	Cairo	urban	urban governorate	male	5	No Disablity	#NULL!	no	yes	no	no	no	no	no	no	no	The child is not transeferred for suspected delay	university	No Apaprent Disability	A	3			Wife of HH head	Does not work does not look for work	35.7	university	HH Head	35 to less than 40	no apparent disability	A	0	0	0	0	0	0	0	0	0	0	0	0	0	0	0	0	0
353	3535	Cairo	urban	urban governorate	male	5	No Disablity	#NULL!	no	no	no	no	yes	no	no	no	no	The child is not transeferred for suspected delay	High School and technical	No Apaprent Disability	A	2			Wife of HH head	Does not work does not look for work	31.8	Illeterate	HH Head	18 to less than 35	no apparent disability	A	0	0	0	0	0	0	0	0	0	0	0	0	0	0	0	0	0
354	3546	Cairo	urban	urban governorate	female	7	No Disablity	#NULL!	no	yes	no	no	no	no	no	no	no	The child is not transeferred for suspected delay	Illeterate	No Apaprent Disability	A	2			Wife of HH head	Does not work does not look for work	30.3	Illeterate	HH Head	18 to less than 35	no apparent disability	A	0	0	0	0	0	0	0	0	0	0	0	0	0	0	0	0	0
354	3547	Cairo	urban	urban governorate	female	7	No Disablity	#NULL!	no	yes	no	no	no	no	no	no	no	The child is not transeferred for suspected delay	Illeterate	No Apaprent Disability	A	2			Wife of HH head	Does not work does not look for work	32.7	Illeterate	HH Head	18 to less than 35	no apparent disability	A	0	0	0	0	0	0	0	0	0	0	0	0	0	0	0	0	0
356	3565	Cairo	urban	urban governorate	male	6	No Disablity	#NULL!	no	yes	no	no	yes	no	no	yes	no	The child is not transeferred for suspected delay	Illeterate	No Apaprent Disability	A	4			Wife of HH head	Does not work does not look for work	31.7	Illeterate	HH Head	18 to less than 35	no apparent disability	A	0	0	0	0	0	0	0	0	0	0	0	0	0	0	0	0	0
356	3566	Cairo	urban	urban governorate	male	6	No Disablity	#NULL!	no	yes	no	no	yes	no	no	yes	no	The child is not transeferred for suspected delay	Illeterate	No Apaprent Disability	A	4			Wife of HH head	Does not work does not look for work	33.2	Illeterate	HH Head	18 to less than 35	no apparent disability	A	0	0	0	0	0	0	0	0	0	0	0	0	0	0	0	0	0
357	3573	Cairo	urban	urban governorate	male	3	No Disablity	#NULL!	no	yes	no	no	yes	no	no	no	no	The child is not transeferred for suspected delay	university	No Apaprent Disability	A	1			Wife of HH head	Does not work does not look for work	25.4	university	HH Head	18 to less than 35	no apparent disability	A	0	0	0	0	0	0	0	0	0	0	0	0	0	0	0	0	0
359	3594	Cairo	urban	urban governorate	male	4	No Disablity	#NULL!	no	yes	no	no	no	no	no	yes	no	The child is not transeferred for suspected delay	Primary	No Apaprent Disability	A	1			Wife of HH head	Does not work does not look for work	42.3	Primary	HH Head	40 +	no apparent disability	A	0	0	0	0	0	0	0	0	0	0	0	0	0	0	0	0	0
360	3604	Cairo	urban	urban governorate	male	4	No Disablity	#NULL!	no	yes	no	no	no	no	no	no	no	The child is not transeferred for suspected delay	university	No Apaprent Disability	A	2			Wife of HH head	Does not work does not look for work	32.3	university	HH Head	18 to less than 35	no apparent disability	A	0	0	0	0	0	0	0	0	0	0	0	0	0	0	0	0	0
361	3614	Cairo	urban	urban governorate	male	5	No Disablity	#NULL!	no	yes	no	no	no	no	no	no	no	The child is not transeferred for suspected delay	High School and technical	No Apaprent Disability	A	3			Wife of HH head	Does not work does not look for work	26.3	Above intermediate	HH Head	18 to less than 35	no apparent disability	A	0	0	0	0	0	0	0	0	0	0	0	0	0	0	0	0	0
361	3615	Cairo	urban	urban governorate	female	5	No Disablity	#NULL!	no	yes	no	no	no	no	no	no	no	The child is not transeferred for suspected delay	High School and technical	No Apaprent Disability	A	3			Wife of HH head	Does not work does not look for work	29.6	Above intermediate	HH Head	18 to less than 35	no apparent disability	A	0	0	0	0	0	0	0	0	0	0	0	0	0	0	0	0	0
362	3623	Cairo	urban	urban governorate	male	4	No Disablity	#NULL!	no	yes	no	no	yes	no	yes	no	no	The child is not transeferred for suspected delay	university	No Apaprent Disability	A	1			Wife of HH head	Does not work does not look for work	30.6	university	HH Head	18 to less than 35	no apparent disability	A	0	0	0	0	0	0	0	0	0	0	0	0	0	0	0	0	0
363	3633	Cairo	urban	urban governorate	male	4	No Disablity	#NULL!	no	yes	no	no	yes	no	no	yes	no	The child is not transeferred for suspected delay	High School and technical	No Apaprent Disability	A	2			Wife of HH head	Does not work does not look for work	25.6	Read and write	HH Head	18 to less than 35	no apparent disability	A	0	0	0	0	0	0	0	0	0	0	0	0	0	0	0	0	0
363	3634	Cairo	urban	urban governorate	female	4	No Disablity	#NULL!	no	yes	no	no	yes	no	no	yes	no	The child is not transeferred for suspected delay	High School and technical	No Apaprent Disability	A	2			Wife of HH head	Does not work does not look for work	26.6	Read and write	HH Head	18 to less than 35	no apparent disability	A	0	0	0	0	0	0	0	0	0	0	0	0	0	0	0	0	0
364	3645	Cairo	urban	urban governorate	female	5	No Disablity	#NULL!	no	no	no	no	yes	no	no	yes	no	The child is not transeferred for suspected delay	university	No Apaprent Disability	A	3			Wife of HH head	Does not work does not look for work	30.5	university	HH Head	18 to less than 35	aparent disability	C	0	0	0	0	0	0	0	0	0	0	0	0	0	0	0	0	0
366	3664	Cairo	urban	urban governorate	male	4	No Disablity	#NULL!	no	no	no	no	no	no	no	yes	no	The child is not transeferred for suspected delay	university	No Apaprent Disability	A	2			Wife of HH head	work (paid-unpaid-his own-employer)	31.2	university	HH Head	18 to less than 35	no apparent disability	2	0	0	0	0	0	0	0	0	0	0	0	0	0	0	0	0	0
367	3673	Cairo	urban	urban governorate	male	4	No Disablity	#NULL!	no	no	no	no	yes	no	no	no	no	The child is not transeferred for suspected delay	university	No Apaprent Disability	A	2			Wife of HH head	Does not work does not look for work	15.6	High School and technical	HH Head	15 to less than 18	no apparent disability	A	0	0	0	0	0	0	0	0	0	0	0	0	0	0	0	0	0
367	3674	Cairo	urban	urban governorate	female	4	No Disablity	#NULL!	no	no	no	no	no	no	no	no	no	The child is not transeferred for suspected delay	university	No Apaprent Disability	A	2			Wife of HH head	Does not work does not look for work	18.4	High School and technical	HH Head	18 to less than 35	no apparent disability	A	0	0	0	0	0	0	0	0	0	0	0	0	0	0	0	0	0
368	3683	Cairo	urban	urban governorate	male	3	No Disablity	#NULL!	no	no	no	yes	yes	no	no	no	no	The child is not transeferred for suspected delay	university	No Apaprent Disability	A	1			Wife of HH head	work (paid-unpaid-his own-employer)	29.6	university	HH Head	18 to less than 35	no apparent disability	A	0	0	0	0	0	0	0	0	0	0	0	0	0	0	0	0	0
369	3693	Cairo	urban	urban governorate	male	3	No Disablity	#NULL!	no	no	no	no	no	no	no	no	no	The child is transferred for suspected delay	university	No Apaprent Disability	A	1			Wife of HH head	work (paid-unpaid-his own-employer)	23.7	university	HH Head	18 to less than 35	no apparent disability	A	yes	yes	yes	yes	yes	yes	yes	yes	yes	yes	yes	yes	yes	yes	yes	yes	yes
370	3703	Cairo	urban	urban governorate	male	3	No Disablity	#NULL!	no	no	no	no	no	no	no	no	no	The child is not transeferred for suspected delay	4 years istitute	No Apaprent Disability	A	1			Wife of HH head	Does not work does not look for work	23.8	4 years istitute	HH Head	18 to less than 35	no apparent disability	A	0	0	0	0	0	0	0	0	0	0	0	0	0	0	0	0	0
372	3723	Cairo	urban	urban governorate	male	4	No Disablity	#NULL!	no	no	no	no	yes	no	no	yes	no	The child is not transeferred for suspected delay	post grduate	No Apaprent Disability	A	2			Wife of HH head	work (paid-unpaid-his own-employer)	23.8	post grduate	HH Head	18 to less than 35	no apparent disability	A	0	0	0	0	0	0	0	0	0	0	0	0	0	0	0	0	0
372	3724	Cairo	urban	urban governorate	female	4	No Disablity	#NULL!	no	no	no	yes	yes	no	no	yes	no	The child is not transeferred for suspected delay	post grduate	No Apaprent Disability	A	2			Wife of HH head	work (paid-unpaid-his own-employer)	26.9	post grduate	HH Head	18 to less than 35	no apparent disability	A	0	0	0	0	0	0	0	0	0	0	0	0	0	0	0	0	0
373	3734	Cairo	urban	urban governorate	male	4	No Disablity	#NULL!	no	no	no	no	no	no	no	no	no	The child is not transeferred for suspected delay	university	No Apaprent Disability	A	2			Wife of HH head	Does not work does not look for work	29	university	HH Head	18 to less than 35	no apparent disability	A	0	0	0	0	0	0	0	0	0	0	0	0	0	0	0	0	0
375	3751001	Cairo	urban	urban governorate	male	11	No Disablity	#NULL!	no	no	no	no	yes	no	no	no	no	The child is not transeferred for suspected delay	Read and write	No Apaprent Disability	A	4			Wife of HH head	Does not work does not look for work	40.3	university	HH Head	40 +	no apparent disability	A	0	0	0	0	0	0	0	0	0	0	0	0	0	0	0	0	0
379	3795	Cairo	urban	urban governorate	female	6	No Disablity	#NULL!	no	no	no	no	no	no	no	no	no	The child is not transeferred for suspected delay	High School and technical	Apparent disability	C	3	1	2	Wife of HH head	Does not work does not look for work	34.2	High School and technical	HH Head	18 to less than 35	aparent disability	C	0	0	0	0	0	0	0	0	0	0	0	0	0	0	0	0	0
379	3796	Cairo	urban	urban governorate	female	6	No Disablity	#NULL!	no	no	no	yes	no	no	no	no	no	The child is not transeferred for suspected delay	High School and technical	Apparent disability	C	3	1	2	Wife of HH head	Does not work does not look for work	34.2	High School and technical	HH Head	18 to less than 35	aparent disability	C	0	0	0	0	0	0	0	0	0	0	0	0	0	0	0	0	0
380	3803	Cairo	urban	urban governorate	male	3	No Disablity	#NULL!	no	no	no	no	yes	no	no	no	no	The child is not transeferred for suspected delay	university	No Apaprent Disability	A	1			Wife of HH head	work (paid-unpaid-his own-employer)	24.1	university	HH Head	18 to less than 35	no apparent disability	A	0	0	0	0	0	0	0	0	0	0	0	0	0	0	0	0	0
382	3826	Cairo	urban	urban governorate	male	7	No Disablity	#NULL!	no	no	no	no	yes	no	no	no	no	The child is not transeferred for suspected delay	university	No Apaprent Disability	A	1			Wife of HH head	Does not work does not look for work	35.7	university	HH Head	35 to less than 40	no apparent disability	A	0	0	0	0	0	0	0	0	0	0	0	0	0	0	0	0	0
385	3854	Cairo	urban	urban governorate	male	5	No Disablity	#NULL!	no	no	no	no	no	no	no	no	no	The child is not transeferred for suspected delay	university	No Apaprent Disability	A	3			Wife of HH head	Does not work does not look for work	28.7	university	HH Head	18 to less than 35	no apparent disability	A	0	0	0	0	0	0	0	0	0	0	0	0	0	0	0	0	0
385	3855	Cairo	urban	urban governorate	male	5	No Disablity	#NULL!	no	no	no	no	no	no	no	no	no	The child is not transeferred for suspected delay	university	No Apaprent Disability	A	3			Wife of HH head	Does not work does not look for work	30.1	university	HH Head	18 to less than 35	no apparent disability	A	0	0	0	0	0	0	0	0	0	0	0	0	0	0	0	0	0
388	3885	Cairo	urban	urban governorate	male	6	No Disablity	#NULL!	no	no	no	no	no	no	no	no	no	The child is not transeferred for suspected delay	university	No Apaprent Disability	A	3			Wife of HH head	work (paid-unpaid-his own-employer)	24.8	Above intermediate	HH Head	18 to less than 35	no apparent disability	A	0	0	0	0	0	0	0	0	0	0	0	0	0	0	0	0	0
389	3895	Cairo	urban	urban governorate	male	5	No Disablity	#NULL!	no	no	no	no	no	no	no	no	no	The child is not transeferred for suspected delay	university	No Apaprent Disability	A	3			Wife of HH head	Does not work does not look for work	35.9	university	HH Head	35 to less than 40	no apparent disability	A	0	0	0	0	0	0	0	0	0	0	0	0	0	0	0	0	0
390	3903	Cairo	urban	urban governorate	male	3	No Disablity	#NULL!	no	no	no	no	yes	no	no	yes	no	The child is not transeferred for suspected delay	post grduate	No Apaprent Disability	A	1			Wife of HH head	work (paid-unpaid-his own-employer)	46.3	post grduate	HH Head	40 +	aparent disability	C	0	0	0	0	0	0	0	0	0	0	0	0	0	0	0	0	0
391	3914	Cairo	urban	urban governorate	male	4	No Disablity	#NULL!	yes	yes	yes	yes	no	no	no	yes	no	The child is not transeferred for suspected delay	university	No Apaprent Disability	A	1			Wife of HH head	Does not work does not look for work	33.7	university	HH Head	18 to less than 35	no apparent disability	A	0	0	0	0	0	0	0	0	0	0	0	0	0	0	0	0	0
392	3925	Cairo	urban	urban governorate	female	5	No Disablity	#NULL!	no	no	no	no	no	no	no	no	no	The child is not transeferred for suspected delay	Illeterate	No Apaprent Disability	A	3			Wife of HH head	work (paid-unpaid-his own-employer)	27.2	Illeterate	HH Head	18 to less than 35	no apparent disability	A	0	0	0	0	0	0	0	0	0	0	0	0	0	0	0	0	0
393	3935	Cairo	urban	urban governorate	male	5	No Disablity	#NULL!	no	no	no	no	yes	no	no	no	no	The child is not transeferred for suspected delay	university	No Apaprent Disability	A	3			Wife of HH head	Does not work does not look for work	31.9	university	HH Head	18 to less than 35	no apparent disability	A	0	0	0	0	0	0	0	0	0	0	0	0	0	0	0	0	0
394	3943	Cairo	urban	urban governorate	female	4	No Disablity	#NULL!	no	no	no	no	no	no	no	no	no	The child is not transeferred for suspected delay	university	No Apaprent Disability	A	2			Wife of HH head	Does not work does not look for work	34.8	university	HH Head	18 to less than 35	no apparent disability	A	0	0	0	0	0	0	0	0	0	0	0	0	0	0	0	0	0
394	3944	Cairo	urban	urban governorate	male	4	No Disablity	#NULL!	no	no	no	no	no	no	no	no	no	The child is not transeferred for suspected delay	university	No Apaprent Disability	A	2			Wife of HH head	Does not work does not look for work	36.8	university	HH Head	35 to less than 40	no apparent disability	A	0	0	0	0	0	0	0	0	0	0	0	0	0	0	0	0	0
396	3963	Cairo	urban	urban governorate	female	6	No Disablity	#NULL!	no	no	no	no	no	no	no	no	no	The child is not transeferred for suspected delay	Illeterate	No Apaprent Disability	A	3			Wife of HH head	work (paid-unpaid-his own-employer)	24.8	High School and technical	HH Head	18 to less than 35	no apparent disability	A	0	0	0	0	0	0	0	0	0	0	0	0	0	0	0	0	0
396	3964	Cairo	urban	urban governorate	female	6	No Disablity	#NULL!	no	no	no	no	no	no	no	no	no	The child is not transeferred for suspected delay	Illeterate	No Apaprent Disability	A	3			Wife of HH head	work (paid-unpaid-his own-employer)	27	High School and technical	HH Head	18 to less than 35	no apparent disability	A	0	0	0	0	0	0	0	0	0	0	0	0	0	0	0	0	0
396	3965	Cairo	urban	urban governorate	female	6	No Disablity	#NULL!	no	no	no	no	no	no	no	no	no	The child is transferred for suspected delay	Illeterate	No Apaprent Disability	A	3			Wife of HH head	work (paid-unpaid-his own-employer)	27.8	High School and technical	HH Head	18 to less than 35	no apparent disability	A	yes	0	0	0	0	0	0	yes	0	0	0	0	0	0	0	0	0
398	3983	Cairo	urban	urban governorate	female	5	No Disablity	#NULL!	no	no	no	no	yes	no	no	no	no	The child is not transeferred for suspected delay	university	No Apaprent Disability	A	3			Wife of HH head	Does not work does not look for work	19.8	university	HH Head	18 to less than 35	no apparent disability	A	0	0	0	0	0	0	0	0	0	0	0	0	0	0	0	0	0
398	3984	Cairo	urban	urban governorate	male	5	No Disablity	#NULL!	no	no	no	no	yes	no	no	no	no	The child is not transeferred for suspected delay	university	No Apaprent Disability	A	3			Wife of HH head	Does not work does not look for work	20.6	university	HH Head	18 to less than 35	no apparent disability	A	0	0	0	0	0	0	0	0	0	0	0	0	0	0	0	0	0
398	3985	Cairo	urban	urban governorate	male	5	No Disablity	#NULL!	no	no	no	no	yes	no	no	no	no	The child is not transeferred for suspected delay	university	No Apaprent Disability	A	3			Wife of HH head	Does not work does not look for work	22.9	university	HH Head	18 to less than 35	no apparent disability	A	0	0	0	0	0	0	0	0	0	0	0	0	0	0	0	0	0
399	3996	Cairo	urban	urban governorate	male	6	No Disablity	#NULL!	no	no	no	no	yes	no	no	no	no	The child is not transeferred for suspected delay	university	No Apaprent Disability	A	4			Wife of HH head	Does not work does not look for work	40.7	university	HH Head	40 +	aparent disability	C	0	0	0	0	0	0	0	0	0	0	0	0	0	0	0	0	0
402	4025	Cairo	urban	urban governorate	female	5	No Disablity	#NULL!	no	no	no	yes	no	no	no	yes	no	The child is not transeferred for suspected delay	university	No Apaprent Disability	A	3			Wife of HH head	Does not work does not look for work	37.7	university	HH Head	35 to less than 40	aparent disability	C	0	0	0	0	0	0	0	0	0	0	0	0	0	0	0	0	0
403	4033	Cairo	urban	urban governorate	male	4	No Disablity	#NULL!	no	no	no	no	yes	no	no	no	no	The child is not transeferred for suspected delay	university	No Apaprent Disability	A	2			Wife of HH head	work (paid-unpaid-his own-employer)	25.1	university	HH Head	18 to less than 35	aparent disability	C	0	0	0	0	0	0	0	0	0	0	0	0	0	0	0	0	0
403	4034	Cairo	urban	urban governorate	male	4	No Disablity	#NULL!	no	no	no	no	yes	no	no	no	no	The child is not transeferred for suspected delay	university	No Apaprent Disability	A	2			Wife of HH head	work (paid-unpaid-his own-employer)	27.9	university	HH Head	18 to less than 35	aparent disability	C	0	0	0	0	0	0	0	0	0	0	0	0	0	0	0	0	0
405	4053	Cairo	urban	urban governorate	male	4	No Disablity	#NULL!	no	no	no	no	yes	no	no	no	no	The child is not transeferred for suspected delay	university	No Apaprent Disability	A	2			Wife of HH head	work (paid-unpaid-his own-employer)	26.8	post grduate	HH Head	18 to less than 35	no apparent disability	A	0	0	0	0	0	0	0	0	0	0	0	0	0	0	0	0	0
405	4054	Cairo	urban	urban governorate	male	4	No Disablity	#NULL!	no	no	no	no	no	no	no	no	no	The child is not transeferred for suspected delay	university	No Apaprent Disability	A	2			Wife of HH head	work (paid-unpaid-his own-employer)	29	post grduate	HH Head	18 to less than 35	no apparent disability	A	0	0	0	0	0	0	0	0	0	0	0	0	0	0	0	0	0
408	4086	Cairo	urban	urban governorate	male	6	No Disablity	#NULL!	no	no	no	no	yes	no	no	no	no	The child is not transeferred for suspected delay	university	No Apaprent Disability	A	1			Wife of HH head	work (paid-unpaid-his own-employer)	33.7	university	HH Head	18 to less than 35	no apparent disability	A	0	0	0	0	0	0	0	0	0	0	0	0	0	0	0	0	0
409	4096	Cairo	urban	urban governorate	female	7	No Disablity	#NULL!	no	no	no	no	no	no	no	no	no	The child is not transeferred for suspected delay	High School and technical	No Apaprent Disability	A	4			Wife of HH head	Does not work does not look for work	26.2	High School and technical	HH Head	18 to less than 35	no apparent disability	A	0	0	0	0	0	0	0	0	0	0	0	0	0	0	0	0	0
409	4097	Cairo	urban	urban governorate	female	7	No Disablity	#NULL!	no	no	no	no	no	no	no	no	no	The child is not transeferred for suspected delay	High School and technical	No Apaprent Disability	A	4			Wife of HH head	Does not work does not look for work	30.7	High School and technical	HH Head	18 to less than 35	no apparent disability	A	0	0	0	0	0	0	0	0	0	0	0	0	0	0	0	0	0
410	4109	Cairo	urban	urban governorate	male	9	No Disablity	#NULL!	no	no	no	no	yes	no	no	yes	no	The child is not transeferred for suspected delay	High School and technical	No Apaprent Disability	A	3			Wife of HH head	Does not work does not look for work	30.8	High School and technical	HH Head	18 to less than 35	no apparent disability	A	0	0	0	0	0	0	0	0	0	0	0	0	0	0	0	0	0
411	4113	Cairo	urban	urban governorate	male	4	No Disablity	#NULL!	no	no	no	no	no	no	no	no	no	The child is not transeferred for suspected delay	Illeterate	No Apaprent Disability	A	2			Wife of HH head	Does not work does not look for work	15.6	High School and technical	HH Head	15 to less than 18	no apparent disability	A	0	0	0	0	0	0	0	0	0	0	0	0	0	0	0	0	0
411	4114	Cairo	urban	urban governorate	male	4	No Disablity	#NULL!	no	no	no	no	no	no	no	no	no	The child is not transeferred for suspected delay	Illeterate	No Apaprent Disability	A	2			Wife of HH head	Does not work does not look for work	16	High School and technical	HH Head	15 to less than 18	no apparent disability	A	0	0	0	0	0	0	0	0	0	0	0	0	0	0	0	0	0
412	4123	Cairo	urban	urban governorate	female	3	No Disablity	#NULL!	no	no	no	no	no	no	no	no	no	The child is not transeferred for suspected delay	Illeterate	No Apaprent Disability	A	1			Wife of HH head	Does not work does not look for work	17.8	High School and technical	HH Head	15 to less than 18	no apparent disability	A	0	0	0	0	0	0	0	0	0	0	0	0	0	0	0	0	0
415	41510	Cairo	urban	urban governorate	female	10	No Disablity	#NULL!	no	no	no	no	no	no	no	no	no	The child is not transeferred for suspected delay	Primary	No Apaprent Disability	A	4			Wife of HH head	Does not work does not look for work	38.2	High School and technical	HH Head	35 to less than 40	no apparent disability	A	0	0	0	0	0	0	0	0	0	0	0	0	0	0	0	0	0
416	4165	Cairo	urban	urban governorate	male	6	No Disablity	#NULL!	no	no	no	no	yes	no	no	no	no	The child is transferred for suspected delay	High School and technical	No Apaprent Disability	A	3			Wife of HH head	Does not work does not look for work	34.2	High School and technical	HH Head	18 to less than 35	no apparent disability	A	yes	0	0	0	0	yes	yes	0	0	0	yes	0	0	0	0	0	0
416	4166	Cairo	urban	urban governorate	male	6	No Disablity	#NULL!	no	no	no	no	yes	no	no	no	no	The child is not transeferred for suspected delay	High School and technical	No Apaprent Disability	A	3			Wife of HH head	Does not work does not look for work	38.3	High School and technical	HH Head	35 to less than 40	no apparent disability	A	0	0	0	0	0	0	0	0	0	0	0	0	0	0	0	0	0
417	4175	Cairo	urban	urban governorate	female	5	No Disablity	#NULL!	no	no	no	no	yes	no	no	no	no	The child is not transeferred for suspected delay	Read and write	No Apaprent Disability	A	2			Wife of HH head	Does not work does not look for work	25.2	Illeterate	HH Head	18 to less than 35	aparent disability	C	0	0	0	0	0	0	0	0	0	0	0	0	0	0	0	0	0
418	4184	Cairo	urban	urban governorate	male	5	No Disablity	#NULL!	no	no	no	no	no	no	no	no	no	The child is not transeferred for suspected delay	Illeterate	No Apaprent Disability	A	3			Wife of HH head	Does not work does not look for work	23.7	Illeterate	HH Head	18 to less than 35	no apparent disability	A	0	0	0	0	0	0	0	0	0	0	0	0	0	0	0	0	0
418	4185	Cairo	urban	urban governorate	male	5	No Disablity	#NULL!	no	no	no	no	no	no	no	no	no	The child is not transeferred for suspected delay	Illeterate	No Apaprent Disability	A	3			Wife of HH head	Does not work does not look for work	24.8	Illeterate	HH Head	18 to less than 35	no apparent disability	A	0	0	0	0	0	0	0	0	0	0	0	0	0	0	0	0	0
419	4195	Cairo	urban	urban governorate	female	5	No Disablity	#NULL!	no	no	no	no	no	no	no	no	no	The child is not transeferred for suspected delay	Illeterate	No Apaprent Disability	A	3			Wife of HH head	Does not work does not look for work	28.5	High School and technical	HH Head	18 to less than 35	no apparent disability	A	0	0	0	0	0	0	0	0	0	0	0	0	0	0	0	0	0
420	4203	Cairo	urban	urban governorate	male	4	No Disablity	#NULL!	no	no	no	no	no	no	no	no	no	The child is not transeferred for suspected delay	Above intermediate	No Apaprent Disability	A	2			Wife of HH head	Does not work does not look for work	21.6	Illeterate	HH Head	18 to less than 35	no apparent disability	A	0	0	0	0	0	0	0	0	0	0	0	0	0	0	0	0	0
420	4204	Cairo	urban	urban governorate	male	4	No Disablity	#NULL!	no	no	no	no	no	no	no	no	no	The child is not transeferred for suspected delay	Above intermediate	No Apaprent Disability	A	2			Wife of HH head	Does not work does not look for work	23.7	Illeterate	HH Head	18 to less than 35	no apparent disability	A	0	0	0	0	0	0	0	0	0	0	0	0	0	0	0	0	0
421	4216	Cairo	urban	urban governorate	female	7	No Disablity	#NULL!	no	no	no	yes	yes	no	no	no	no	The child is not transeferred for suspected delay	university	No Apaprent Disability	A	5			Wife of HH head	Does not work does not look for work	23.3	Read and write	HH Head	18 to less than 35	no apparent disability	A	0	0	0	0	0	0	0	0	0	0	0	0	0	0	0	0	0
421	4217	Cairo	urban	urban governorate	male	7	No Disablity	#NULL!	no	no	no	yes	yes	no	no	no	no	The child is not transeferred for suspected delay	university	No Apaprent Disability	A	5			Wife of HH head	Does not work does not look for work	26.4	Read and write	HH Head	18 to less than 35	no apparent disability	A	0	0	0	0	0	0	0	0	0	0	0	0	0	0	0	0	0
422	4225	Cairo	urban	urban governorate	female	6	No Disablity	#NULL!	no	yes	no	no	yes	no	no	no	no	The child is not transeferred for suspected delay	university	No Apaprent Disability	A	4			Wife of HH head	Does not work does not look for work	32.4	university	HH Head	18 to less than 35	aparent disability	C	0	0	0	0	0	0	0	0	0	0	0	0	0	0	0	0	0
422	4226	Cairo	urban	urban governorate	female	6	No Disablity	#NULL!	no	no	no	no	yes	no	no	no	no	The child is not transeferred for suspected delay	university	No Apaprent Disability	A	4			Wife of HH head	Does not work does not look for work	34.8	university	HH Head	18 to less than 35	aparent disability	C	0	0	0	0	0	0	0	0	0	0	0	0	0	0	0	0	0
423	4234	Cairo	urban	urban governorate	male	6	No Disablity	#NULL!	no	no	no	no	yes	no	no	no	no	The child is not transeferred for suspected delay	Read and write	No Apaprent Disability	A	4			Wife of HH head	Does not work does not look for work	19	Read and write	HH Head	18 to less than 35	no apparent disability	A	0	0	0	0	0	0	0	0	0	0	0	0	0	0	0	0	0
423	4235	Cairo	urban	urban governorate	female	6	No Disablity	#NULL!	no	no	no	no	yes	no	no	no	no	The child is transferred for suspected delay	Read and write	No Apaprent Disability	A	4			Wife of HH head	Does not work does not look for work	21.8	Read and write	HH Head	18 to less than 35	no apparent disability	A	0	0	0	yes	0	0	0	0	0	0	0	0	0	0	0	0	yes
423	4236	Cairo	urban	urban governorate	male	6	No Disablity	#NULL!	no	no	no	no	yes	no	no	no	no	The child is not transeferred for suspected delay	Read and write	No Apaprent Disability	A	4			Wife of HH head	Does not work does not look for work	23.4	Read and write	HH Head	18 to less than 35	no apparent disability	A	0	0	0	0	0	0	0	0	0	0	0	0	0	0	0	0	0
424	4243	Cairo	urban	urban governorate	male	4	No Disablity	#NULL!	no	no	no	no	yes	no	no	no	no	The child is not transeferred for suspected delay	Prep	No Apaprent Disability	A	2			Wife of HH head	Does not work does not look for work	18	High School and technical	HH Head	18 to less than 35	no apparent disability	A	0	0	0	0	0	0	0	0	0	0	0	0	0	0	0	0	0
424	4244	Cairo	urban	urban governorate	male	4	No Disablity	#NULL!	no	no	no	no	yes	no	no	no	no	The child is not transeferred for suspected delay	Prep	No Apaprent Disability	A	2			Wife of HH head	Does not work does not look for work	20.8	High School and technical	HH Head	18 to less than 35	no apparent disability	A	0	0	0	0	0	0	0	0	0	0	0	0	0	0	0	0	0
425	4253	Cairo	urban	urban governorate	female	4	No Disablity	#NULL!	no	no	no	no	no	no	no	no	no	The child is not transeferred for suspected delay	High School and technical	No Apaprent Disability	A	2			Wife of HH head	Does not work does not look for work	17.3	High School and technical	HH Head	15 to less than 18	no apparent disability	A	0	0	0	0	0	0	0	0	0	0	0	0	0	0	0	0	0
425	4254	Cairo	urban	urban governorate	female	4	No Disablity	#NULL!	no	no	no	no	no	no	no	no	no	The child is not transeferred for suspected delay	High School and technical	No Apaprent Disability	A	2			Wife of HH head	Does not work does not look for work	18.4	High School and technical	HH Head	18 to less than 35	no apparent disability	A	0	0	0	0	0	0	0	0	0	0	0	0	0	0	0	0	0
426	4265	Cairo	urban	urban governorate	female	5	No Disablity	#NULL!	no	no	no	no	yes	no	no	yes	no	The child is not transeferred for suspected delay	Above intermediate	No Apaprent Disability	A	3			Wife of HH head	Does not work does not look for work	26.4	Above intermediate	HH Head	18 to less than 35	no apparent disability	A	0	0	0	0	0	0	0	0	0	0	0	0	0	0	0	0	0
427	4275	Cairo	urban	urban governorate	male	6	No Disablity	#NULL!	no	no	no	no	no	no	no	no	no	The child is not transeferred for suspected delay	university	No Apaprent Disability	A	3			Wife of HH head	Does not work does not look for work	26.8	university	HH Head	18 to less than 35	no apparent disability	A	0	0	0	0	0	0	0	0	0	0	0	0	0	0	0	0	0
428	4283	Cairo	urban	urban governorate	male	5	No Disablity	#NULL!	no	no	no	no	no	no	no	no	no	The child is not transeferred for suspected delay	university	No Apaprent Disability	A	2			Wife of HH head	Does not work does not look for work	18.4	university	HH Head	18 to less than 35	no apparent disability	A	0	0	0	0	0	0	0	0	0	0	0	0	0	0	0	0	0
428	4284	Cairo	urban	urban governorate	male	5	No Disablity	#NULL!	no	no	no	no	no	no	no	no	no	The child is not transeferred for suspected delay	university	No Apaprent Disability	A	2			Wife of HH head	Does not work does not look for work	20	university	HH Head	18 to less than 35	no apparent disability	A	0	0	0	0	0	0	0	0	0	0	0	0	0	0	0	0	0
429	4294	Cairo	urban	urban governorate	female	5	No Disablity	#NULL!	no	no	no	no	no	no	no	no	no	The child is not transeferred for suspected delay	Prep	No Apaprent Disability	A	3			Wife of HH head	Does not work does not look for work	18	university	HH Head	18 to less than 35	no apparent disability	A	0	0	0	0	0	0	0	0	0	0	0	0	0	0	0	0	0
429	4295	Cairo	urban	urban governorate	male	5	No Disablity	#NULL!	no	no	no	no	no	no	no	no	no	The child is not transeferred for suspected delay	Prep	No Apaprent Disability	A	3			Wife of HH head	Does not work does not look for work	19.6	university	HH Head	18 to less than 35	no apparent disability	A	0	0	0	0	0	0	0	0	0	0	0	0	0	0	0	0	0
430	4303	Cairo	urban	urban governorate	male	5	No Disablity	#NULL!	no	no	no	no	yes	no	no	no	no	The child is not transeferred for suspected delay	university	No Apaprent Disability	A	3			Wife of HH head	Does not work does not look for work	26	High School and technical	HH Head	18 to less than 35	no apparent disability	A	0	0	0	0	0	0	0	0	0	0	0	0	0	0	0	0	0
430	4304	Cairo	urban	urban governorate	male	5	No Disablity	#NULL!	yes	no	no	no	yes	no	no	no	no	The child is not transeferred for suspected delay	university	No Apaprent Disability	A	3	1	2	Wife of HH head	Does not work does not look for work	29.8	High School and technical	HH Head	18 to less than 35	no apparent disability	A	0	0	0	0	0	0	0	0	0	0	0	0	0	0	0	0	0
430	4305	Cairo	urban	urban governorate	female	5	No Disablity	#NULL!	yes	no	no	no	yes	no	no	no	no	The child is not transeferred for suspected delay	university	No Apaprent Disability	A	3	1	2	Wife of HH head	Does not work does not look for work	29.8	High School and technical	HH Head	18 to less than 35	no apparent disability	A	0	0	0	0	0	0	0	0	0	0	0	0	0	0	0	0	0
431	4313	Cairo	urban	urban governorate	male	3	No Disablity	#NULL!	no	no	no	no	no	no	no	no	no	The child is not transeferred for suspected delay	4 years istitute	No Apaprent Disability	A	1			Wife of HH head	Does not work does not look for work	22.6	university	HH Head	18 to less than 35	no apparent disability	A	0	0	0	0	0	0	0	0	0	0	0	0	0	0	0	0	0
432	4323	Cairo	urban	urban governorate	female	6	No Disablity	#NULL!	no	no	no	no	no	no	no	no	no	The child is not transeferred for suspected delay	Above intermediate	No Apaprent Disability	A	4			Wife of HH head	Does not work does not look for work	19.5	Illeterate	HH Head	18 to less than 35	no apparent disability	A	0	0	0	0	0	0	0	0	0	0	0	0	0	0	0	0	0
432	4324	Cairo	urban	urban governorate	female	6	No Disablity	#NULL!	no	no	no	no	no	no	no	no	no	The child is not transeferred for suspected delay	Above intermediate	No Apaprent Disability	A	4			Wife of HH head	Does not work does not look for work	21.5	Illeterate	HH Head	18 to less than 35	no apparent disability	A	0	0	0	0	0	0	0	0	0	0	0	0	0	0	0	0	0
432	4325	Cairo	urban	urban governorate	male	6	No Disablity	#NULL!	no	no	no	no	no	no	no	no	no	The child is not transeferred for suspected delay	Above intermediate	No Apaprent Disability	A	4	1	2	Wife of HH head	Does not work does not look for work	22.9	Illeterate	HH Head	18 to less than 35	no apparent disability	A	0	0	0	0	0	0	0	0	0	0	0	0	0	0	0	0	0
432	4326	Cairo	urban	urban governorate	female	6	No Disablity	#NULL!	no	no	no	no	no	no	no	no	no	The child is not transeferred for suspected delay	Above intermediate	No Apaprent Disability	A	4	1	2	Wife of HH head	Does not work does not look for work	22.9	Illeterate	HH Head	18 to less than 35	no apparent disability	A	0	0	0	0	0	0	0	0	0	0	0	0	0	0	0	0	0
433	4336	Cairo	urban	urban governorate	female	6	No Disablity	#NULL!	no	no	no	no	yes	no	no	no	no	The child is not transeferred for suspected delay	Read and write	No Apaprent Disability	A	3			Wife of HH head	Does not work does not look for work	32.2	High School and technical	HH Head	18 to less than 35	no apparent disability	A	0	0	0	0	0	0	0	0	0	0	0	0	0	0	0	0	0
436	4364	Cairo	urban	urban governorate	male	6	No Disablity	#NULL!	no	no	no	no	no	no	no	no	no	The child is not transeferred for suspected delay	Illeterate	No Apaprent Disability	A	2			Wife of HH head	Does not work does not look for work	18.8	Read and write	HH Head	18 to less than 35	no apparent disability	A	0	0	0	0	0	0	0	0	0	0	0	0	0	0	0	0	0
437	4373	Cairo	urban	urban governorate	male	3	No Disablity	#NULL!	no	no	no	no	no	no	no	no	no	The child is not transeferred for suspected delay	Read and write	No Apaprent Disability	A	1			Wife of HH head	Does not work does not look for work	24.9	Read and write	HH Head	18 to less than 35	no apparent disability	A	0	0	0	0	0	0	0	0	0	0	0	0	0	0	0	0	0
438	4383	Cairo	urban	urban governorate	female	4	No Disablity	#NULL!	no	no	no	no	no	no	no	no	no	The child is not transeferred for suspected delay	Illeterate	No Apaprent Disability	A	2			Wife of HH head	Does not work does not look for work	22.1	Illeterate	HH Head	18 to less than 35	no apparent disability	A	0	0	0	0	0	0	0	0	0	0	0	0	0	0	0	0	0
438	4384	Cairo	urban	urban governorate	female	4	No Disablity	#NULL!	no	no	no	no	no	no	no	no	no	The child is not transeferred for suspected delay	Illeterate	No Apaprent Disability	A	2			Wife of HH head	Does not work does not look for work	22.9	Illeterate	HH Head	18 to less than 35	no apparent disability	A	0	0	0	0	0	0	0	0	0	0	0	0	0	0	0	0	0
439	4393	Cairo	urban	urban governorate	female	4	No Disablity	#NULL!	yes	no	no	no	yes	no	no	no	no	The child is not transeferred for suspected delay	Illeterate	No Apaprent Disability	A	2			Wife of HH head	Does not work does not look for work	24.6	Read and write	HH Head	18 to less than 35	no apparent disability	A	0	0	0	0	0	0	0	0	0	0	0	0	0	0	0	0	0
439	4394	Cairo	urban	urban governorate	female	4	No Disablity	#NULL!	no	no	no	no	yes	no	no	no	no	The child is not transeferred for suspected delay	Illeterate	No Apaprent Disability	A	2			Wife of HH head	Does not work does not look for work	26.8	Read and write	HH Head	18 to less than 35	no apparent disability	A	0	0	0	0	0	0	0	0	0	0	0	0	0	0	0	0	0
440	4403	Cairo	urban	urban governorate	female	5	No Disablity	#NULL!	no	no	no	no	no	no	no	no	no	The child is not transeferred for suspected delay	Read and write	No Apaprent Disability	A	3	1	2	Wife of HH head	Does not work does not look for work	18.8	university	HH Head	18 to less than 35	no apparent disability	A	0	0	0	0	0	0	0	0	0	0	0	0	0	0	0	0	0
440	4404	Cairo	urban	urban governorate	female	5	No Disablity	#NULL!	no	no	no	no	no	no	no	no	no	The child is not transeferred for suspected delay	Read and write	No Apaprent Disability	A	3	1	2	Wife of HH head	Does not work does not look for work	18.8	university	HH Head	18 to less than 35	no apparent disability	A	0	0	0	0	0	0	0	0	0	0	0	0	0	0	0	0	0
440	4405	Cairo	urban	urban governorate	male	5	No Disablity	#NULL!	no	no	no	no	no	no	no	no	no	The child is not transeferred for suspected delay	Read and write	No Apaprent Disability	A	3			Wife of HH head	Does not work does not look for work	20.2	university	HH Head	18 to less than 35	no apparent disability	A	0	0	0	0	0	0	0	0	0	0	0	0	0	0	0	0	0
441	4414	Cairo	urban	urban governorate	male	5	No Disablity	#NULL!	no	no	no	no	no	no	no	no	no	The child is not transeferred for suspected delay	Illeterate	Apparent disability	B	3			Wife of HH head	Does not work does not look for work	24.3	Illeterate	HH Head	18 to less than 35	aparent disability	F	0	0	0	0	0	0	0	0	0	0	0	0	0	0	0	0	0
441	4415	Cairo	urban	urban governorate	female	5	No Disablity	#NULL!	no	no	no	no	no	no	no	no	no	The child is not transeferred for suspected delay	Illeterate	Apparent disability	B	3			Wife of HH head	Does not work does not look for work	27.3	Illeterate	HH Head	18 to less than 35	aparent disability	F	0	0	0	0	0	0	0	0	0	0	0	0	0	0	0	0	0
442	4423	Cairo	urban	urban governorate	male	4	No Disablity	#NULL!	no	no	no	no	yes	no	no	no	no	The child is transferred for suspected delay	Illeterate	No Apaprent Disability	A	1			Wife of HH head	Does not work does not look for work	21.4	Illeterate	HH Head	18 to less than 35	no apparent disability	A	yes	0	0	0	0	0	yes	0	0	0	0	0	0	0	0	0	0
444	4443	Cairo	urban	urban governorate	male	3	No Disablity	#NULL!	no	no	no	no	yes	no	no	no	no	The child is not transeferred for suspected delay	university	No Apaprent Disability	A	1			Wife of HH head	Does not work does not look for work	21.8	university	HH Head	18 to less than 35	no apparent disability	A	0	0	0	0	0	0	0	0	0	0	0	0	0	0	0	0	0
445	4453	Cairo	urban	urban governorate	female	3	No Disablity	#NULL!	no	yes	no	no	yes	no	no	no	no	The child is not transeferred for suspected delay	university	No Apaprent Disability	A	1			Wife of HH head	work (paid-unpaid-his own-employer)	26.7	university	HH Head	18 to less than 35	no apparent disability	A	0	0	0	0	0	0	0	0	0	0	0	0	0	0	0	0	0
446	4463	Cairo	urban	urban governorate	male	3	No Disablity	#NULL!	yes	no	yes	yes	yes	no	no	yes	no	The child is not transeferred for suspected delay	High School and technical	No Apaprent Disability	A	1			Wife of HH head	Does not work does not look for work	40.3	4 years istitute	HH Head	40 +	no apparent disability	A	0	0	0	0	0	0	0	0	0	0	0	0	0	0	0	0	0
449	4496	Cairo	urban	urban governorate	female	6	No Disablity	#NULL!	no	no	no	no	yes	no	no	no	no	The child is not transeferred for suspected delay	High School and technical	No Apaprent Disability	A	2			Wife of HH head	Does not work does not look for work	31.3	High School and technical	HH Head	18 to less than 35	no apparent disability	A	0	0	0	0	0	0	0	0	0	0	0	0	0	0	0	0	0
450	4504	Cairo	urban	urban governorate	male	4	No Disablity	#NULL!	no	no	no	no	no	no	no	no	no	The child is not transeferred for suspected delay	High School and technical	No Apaprent Disability	A	2			Wife of HH head	Does not work does not look for work	25.3	High School and technical	HH Head	18 to less than 35	no apparent disability	A	0	0	0	0	0	0	0	0	0	0	0	0	0	0	0	0	0
451	4515	Cairo	urban	urban governorate	male	5	No Disablity	#NULL!	no	no	no	yes	yes	no	no	no	no	The child is not transeferred for suspected delay	university	No Apaprent Disability	A	2			Wife of HH head	Does not work does not look for work	33.3	4 years istitute	HH Head	18 to less than 35	no apparent disability	A	0	0	0	0	0	0	0	0	0	0	0	0	0	0	0	0	0
452	4526	Cairo	urban	urban governorate	female	6	No Disablity	#NULL!	no	no	no	no	no	no	no	no	no	The child is not transeferred for suspected delay	High School and technical	No Apaprent Disability	A	3			other relationship type	work (paid-unpaid-his own-employer)	32.5	Illeterate	HH Head	18 to less than 35	no apparent disability	A	0	0	0	0	0	0	0	0	0	0	0	0	0	0	0	0	0
453	4534	Cairo	urban	urban governorate	male	4	No Disablity	#NULL!	no	no	no	no	yes	no	no	no	no	The child is not transeferred for suspected delay	Read and write	No Apaprent Disability	A	2			Wife of HH head	Does not work does not look for work	25.3	Illeterate	HH Head	18 to less than 35	no apparent disability	A	0	0	0	0	0	0	0	0	0	0	0	0	0	0	0	0	0
454	4547	Cairo	urban	urban governorate	male	7	No Disablity	#NULL!	no	no	no	no	no	no	no	no	no	The child is not transeferred for suspected delay	Illeterate	No Apaprent Disability	A	2			Wife of HH head	Does not work does not look for work	32.7	Illeterate	HH Head	18 to less than 35	no apparent disability	A	0	0	0	0	0	0	0	0	0	0	0	0	0	0	0	0	0
457	4574	Cairo	urban	urban governorate	male	5	No Disablity	#NULL!	no	no	no	no	yes	no	no	no	no	The child is not transeferred for suspected delay	Illeterate	No Apaprent Disability	A	2			Wife of HH head	Does not work does not look for work	24.5	Illeterate	HH Head	18 to less than 35	no apparent disability	A	0	0	0	0	0	0	0	0	0	0	0	0	0	0	0	0	0
459	4594	Cairo	urban	urban governorate	male	4	No Disablity	#NULL!	no	yes	no	no	no	no	no	no	no	The child is not transeferred for suspected delay	Read and write	No Apaprent Disability	A	2			Wife of HH head	Does not work does not look for work	20.3	Prep	HH Head	18 to less than 35	no apparent disability	A	0	0	0	0	0	0	0	0	0	0	0	0	0	0	0	0	0
460	4605	Cairo	urban	urban governorate	female	5	No Disablity	#NULL!	no	yes	no	no	yes	no	no	no	no	The child is not transeferred for suspected delay	Read and write	No Apaprent Disability	A	2			Wife of HH head	Does not work does not look for work	40.4	Read and write	HH Head	40 +	no apparent disability	A	0	0	0	0	0	0	0	0	0	0	0	0	0	0	0	0	0
464	4643	Cairo	urban	urban governorate	male	4	No Disablity	#NULL!	no	yes	no	no	no	no	no	no	no	The child is not transeferred for suspected delay	university	Apparent disability	E	1			Wife of HH head	Does not work does not look for work	22.3	High School and technical	HH Head	18 to less than 35	no apparent disability	A	0	0	0	0	0	0	0	0	0	0	0	0	0	0	0	0	0
465	4653	Cairo	urban	urban governorate	male	3	No Disablity	#NULL!	no	no	no	no	no	no	no	yes	no	The child is not transeferred for suspected delay	High School and technical	No Apaprent Disability	A	1			Wife of HH head	Does not work does not look for work	22.7	university	HH Head	18 to less than 35	no apparent disability	A	0	0	0	0	0	0	0	0	0	0	0	0	0	0	0	0	0
466	4663	Cairo	urban	urban governorate	female	4	No Disablity	#NULL!	no	yes	no	yes	no	no	no	yes	no	The child is not transeferred for suspected delay	Above intermediate	No Apaprent Disability	A	2			Wife of HH head	Does not work does not look for work	19.8	university	HH Head	18 to less than 35	no apparent disability	A	0	0	0	0	0	0	0	0	0	0	0	0	0	0	0	0	0
466	4664	Cairo	urban	urban governorate	male	4	No Disablity	#NULL!	no	yes	no	no	no	no	no	no	no	The child is not transeferred for suspected delay	Above intermediate	No Apaprent Disability	A	2			Wife of HH head	Does not work does not look for work	23.8	university	HH Head	18 to less than 35	no apparent disability	A	0	0	0	0	0	0	0	0	0	0	0	0	0	0	0	0	0
467	4674	Cairo	urban	urban governorate	female	4	Disable	#NULL!	no	no	no	no	no	no	no	no	no	The child is not transeferred for suspected delay	Illeterate	No Apaprent Disability	A	2			Wife of HH head	Does not work does not look for work	34.9	Illeterate	HH Head	18 to less than 35	no apparent disability	A	0	0	0	0	0	0	0	0	0	0	0	0	0	0	0	0	0
468	4684	Cairo	urban	urban governorate	male	5	No Disablity	#NULL!	no	yes	no	no	yes	no	no	no	no	The child is not transeferred for suspected delay	High School and technical	No Apaprent Disability	A	3			Wife of HH head	Does not work does not look for work	20.5	High School and technical	HH Head	18 to less than 35	no apparent disability	A	0	0	0	0	0	0	0	0	0	0	0	0	0	0	0	0	0
468	4685	Cairo	urban	urban governorate	male	5	No Disablity	#NULL!	no	yes	no	no	yes	no	no	no	no	The child is not transeferred for suspected delay	High School and technical	No Apaprent Disability	A	3			Wife of HH head	Does not work does not look for work	23	High School and technical	HH Head	18 to less than 35	no apparent disability	A	0	0	0	0	0	0	0	0	0	0	0	0	0	0	0	0	0
470	4706	Cairo	urban	urban governorate	female	6	No Disablity	#NULL!	no	no	no	no	yes	no	no	yes	no	The child is not transeferred for suspected delay	Above intermediate	No Apaprent Disability	A	2			Wife of HH head	Does not work does not look for work	36.2	High School and technical	HH Head	35 to less than 40	no apparent disability	A	0	0	0	0	0	0	0	0	0	0	0	0	0	0	0	0	0
471	4713	Cairo	urban	urban governorate	female	4	No Disablity	#NULL!	no	no	no	no	no	no	no	no	no	The child is not transeferred for suspected delay	Above intermediate	No Apaprent Disability	A	1			Wife of HH head	Does not work does not look for work	21.8	High School and technical	HH Head	18 to less than 35	no apparent disability	A	0	0	0	0	0	0	0	0	0	0	0	0	0	0	0	0	0
472	4723	Cairo	urban	urban governorate	male	3	No Disablity	#NULL!	no	no	no	no	yes	no	no	no	no	The child is not transeferred for suspected delay	High School and technical	No Apaprent Disability	A	1			Wife of HH head	work (paid-unpaid-his own-employer)	23.9	Primary	HH Head	18 to less than 35	no apparent disability	A	0	0	0	0	0	0	0	0	0	0	0	0	0	0	0	0	0
473	4733	Cairo	urban	urban governorate	male	5	No Disablity	#NULL!	no	yes	no	no	no	no	no	no	no	The child is not transeferred for suspected delay	High School and technical	No Apaprent Disability	A	2			Wife of HH head	Does not work does not look for work	21.1	High School and technical	HH Head	18 to less than 35	no apparent disability	A	0	0	0	0	0	0	0	0	0	0	0	0	0	0	0	0	0
473	4734	Cairo	urban	urban governorate	male	5	No Disablity	#NULL!	no	yes	no	no	no	no	no	no	no	The child is not transeferred for suspected delay	High School and technical	No Apaprent Disability	A	2			Wife of HH head	Does not work does not look for work	23.3	High School and technical	HH Head	18 to less than 35	no apparent disability	A	0	0	0	0	0	0	0	0	0	0	0	0	0	0	0	0	0
474	4742	Cairo	urban	urban governorate	male	2	Disable	#NULL!	no	no	no	no	no	no	yes	no	yes	The child is transferred for suspected delay	Above intermediate	No Apaprent Disability	A	1			HH Head	work (paid-unpaid-his own-employer)	24.3	the child has no father in the HH	the child has no mother is not in the HH	18 to less than 35	99	#N/A	yes	yes	yes	yes	yes	yes	yes	yes	yes	yes	yes	yes	yes	yes	yes	yes	yes
475	4755	Cairo	urban	urban governorate	male	5	No Disablity	#NULL!	no	no	no	no	no	no	no	no	no	The child is not transeferred for suspected delay	High School and technical	Apparent disability	F	3			Wife of HH head	Does not work does not look for work	27.2	High School and technical	HH Head	18 to less than 35	no apparent disability	A	0	0	0	0	0	0	0	0	0	0	0	0	0	0	0	0	0
476	4764	Cairo	urban	urban governorate	female	4	No Disablity	#NULL!	no	yes	no	no	no	no	no	no	no	The child is not transeferred for suspected delay	university	No Apaprent Disability	A	2			Wife of HH head	Does not work does not look for work	25.3	university	HH Head	18 to less than 35	no apparent disability	A	0	0	0	0	0	0	0	0	0	0	0	0	0	0	0	0	0
477	4773	Cairo	urban	urban governorate	male	3	No Disablity	#NULL!	no	yes	no	no	yes	no	no	no	no	The child is not transeferred for suspected delay	Above intermediate	No Apaprent Disability	A	1			Wife of HH head	Does not work does not look for work	32.2	Above intermediate	HH Head	18 to less than 35	no apparent disability	A	0	0	0	0	0	0	0	0	0	0	0	0	0	0	0	0	0
480	4807	Cairo	urban	urban governorate	female	7	No Disablity	#NULL!	no	no	no	no	yes	no	no	no	no	The child is transferred for suspected delay	Read and write	No Apaprent Disability	A	3			Wife of HH head	Does not work does not look for work	31.1	Illeterate	HH Head	18 to less than 35	no apparent disability	A	yes	0	0	0	0	yes	0	yes	0	0	0	0	0	0	0	0	0
481	4813	Cairo	urban	urban governorate	female	4	No Disablity	#NULL!	no	yes	no	no	no	no	no	no	no	The child is not transeferred for suspected delay	university	No Apaprent Disability	A	1			Wife of HH head	Does not work does not look for work	24.3	university	HH Head	18 to less than 35	no apparent disability	A	0	0	0	0	0	0	0	0	0	0	0	0	0	0	0	0	0
482	4825	Cairo	urban	urban governorate	female	6	No Disablity	#NULL!	no	no	no	no	no	no	no	no	no	The child is not transeferred for suspected delay	High School and technical	No Apaprent Disability	A	4			Wife of HH head	Does not work does not look for work	20.6	High School and technical	HH Head	18 to less than 35	no apparent disability	A	0	0	0	0	0	0	0	0	0	0	0	0	0	0	0	0	0
482	4826	Cairo	urban	urban governorate	male	6	No Disablity	#NULL!	no	no	no	no	no	no	no	no	no	The child is not transeferred for suspected delay	High School and technical	No Apaprent Disability	A	4			Wife of HH head	Does not work does not look for work	22.8	High School and technical	HH Head	18 to less than 35	no apparent disability	A	0	0	0	0	0	0	0	0	0	0	0	0	0	0	0	0	0
483	4836	Cairo	urban	urban governorate	female	6	No Disablity	#NULL!	no	yes	no	no	no	no	no	no	no	The child is not transeferred for suspected delay	university	No Apaprent Disability	A	2			Wife of HH head	Does not work does not look for work	34.8	university	HH Head	18 to less than 35	no apparent disability	A	0	0	0	0	0	0	0	0	0	0	0	0	0	0	0	0	0
484	4845	Cairo	urban	urban governorate	female	5	No Disablity	#NULL!	no	no	no	no	no	yes	no	no	no	The child is transferred for suspected delay	High School and technical	No Apaprent Disability	A	2			Wife of HH head	Does not work does not look for work	29	High School and technical	HH Head	18 to less than 35	no apparent disability	A	0	0	yes	0	0	0	0	0	0	0	0	0	0	0	0	0	0
485	4853	Cairo	urban	urban governorate	male	4	No Disablity	#NULL!	no	no	no	no	no	no	no	no	no	The child is not transeferred for suspected delay	Prep	No Apaprent Disability	A	2			Wife of HH head	Does not work does not look for work	23.1	High School and technical	HH Head	18 to less than 35	no apparent disability	A	0	0	0	0	0	0	0	0	0	0	0	0	0	0	0	0	0
485	4854	Cairo	urban	urban governorate	male	4	No Disablity	#NULL!	no	no	no	no	yes	no	no	yes	no	The child is not transeferred for suspected delay	Prep	No Apaprent Disability	A	2			Wife of HH head	Does not work does not look for work	24.7	High School and technical	HH Head	18 to less than 35	no apparent disability	A	0	0	0	0	0	0	0	0	0	0	0	0	0	0	0	0	0
486	4863	Cairo	urban	urban governorate	male	3	No Disablity	#NULL!	no	yes	no	no	no	no	no	no	no	The child is not transeferred for suspected delay	university	No Apaprent Disability	A	1			Wife of HH head	Does not work does not look for work	22.8	post grduate	HH Head	18 to less than 35	no apparent disability	A	0	0	0	0	0	0	0	0	0	0	0	0	0	0	0	0	0
491	4914	Cairo	urban	urban governorate	female	4	No Disablity	#NULL!	no	yes	no	no	no	no	no	no	no	The child is not transeferred for suspected delay	university	No Apaprent Disability	A	2			Wife of HH head	Does not work does not look for work	28.6	university	HH Head	18 to less than 35	no apparent disability	A	0	0	0	0	0	0	0	0	0	0	0	0	0	0	0	0	0
492	4925	Cairo	urban	urban governorate	female	5	No Disablity	#NULL!	no	no	no	no	no	no	no	no	no	The child is not transeferred for suspected delay	High School and technical	No Apaprent Disability	A	3			Wife of HH head	Does not work does not look for work	29.4	High School and technical	HH Head	18 to less than 35	no apparent disability	A	0	0	0	0	0	0	0	0	0	0	0	0	0	0	0	0	0
494	4942	Cairo	urban	urban governorate	male	4	No Disablity	#NULL!	no	no	no	yes	yes	no	no	yes	no	The child is transferred for suspected delay	university	No Apaprent Disability	A	1			HH Head	work (paid-unpaid-his own-employer)	27.1	the child has no father in the HH	the child has no mother is not in the HH	18 to less than 35	99	#N/A	0	0	0	yes	0	0	0	0	0	0	0	0	0	0	0	0	0
495	4955	Cairo	urban	urban governorate	male	5	No Disablity	#NULL!	no	yes	no	no	yes	no	no	yes	no	The child is not transeferred for suspected delay	High School and technical	No Apaprent Disability	A	3			Wife of HH head	Does not work does not look for work	30.7	Read and write	HH Head	18 to less than 35	no apparent disability	A	0	0	0	0	0	0	0	0	0	0	0	0	0	0	0	0	0
496	4963	Cairo	urban	urban governorate	female	4	No Disablity	#NULL!	no	no	no	no	no	no	no	no	no	The child is not transeferred for suspected delay	High School and technical	No Apaprent Disability	A	2			Wife of HH head	Does not work does not look for work	20.5	Above intermediate	HH Head	18 to less than 35	no apparent disability	A	0	0	0	0	0	0	0	0	0	0	0	0	0	0	0	0	0
496	4964	Cairo	urban	urban governorate	male	4	No Disablity	#NULL!	no	no	no	no	no	no	no	no	no	The child is not transeferred for suspected delay	High School and technical	No Apaprent Disability	A	2			Wife of HH head	Does not work does not look for work	23.5	Above intermediate	HH Head	18 to less than 35	no apparent disability	A	0	0	0	0	0	0	0	0	0	0	0	0	0	0	0	0	0
497	4973	Cairo	urban	urban governorate	male	5	No Disablity	#NULL!	no	no	no	no	no	no	no	no	no	The child is not transeferred for suspected delay	Read and write	No Apaprent Disability	A	1			Wife of HH head	Does not work does not look for work	24.8	Read and write	HH Head	18 to less than 35	no apparent disability	A	0	0	0	0	0	0	0	0	0	0	0	0	0	0	0	0	0
498	4985	Cairo	urban	urban governorate	female	5	No Disablity	#NULL!	no	yes	no	no	no	no	no	no	no	The child is not transeferred for suspected delay	Primary	Apparent disability	F	3			Wife of HH head	Does not work does not look for work	32.9	Illeterate	HH Head	18 to less than 35	no apparent disability	A	0	0	0	0	0	0	0	0	0	0	0	0	0	0	0	0	0
500	5006	Cairo	urban	urban governorate	female	7	No Disablity	#NULL!	no	yes	no	no	yes	no	no	no	no	The child is not transeferred for suspected delay	Prep	Apparent disability	E	4	1	2	Wife of HH head	Does not work does not look for work	32.4	High School and technical	HH Head	18 to less than 35	aparent disability	E	0	0	0	0	0	0	0	0	0	0	0	0	0	0	0	0	0
500	5007	Cairo	urban	urban governorate	male	7	No Disablity	#NULL!	no	yes	no	no	yes	no	no	no	no	The child is not transeferred for suspected delay	Prep	Apparent disability	E	4	1	2	Wife of HH head	Does not work does not look for work	32.4	High School and technical	HH Head	18 to less than 35	aparent disability	E	0	0	0	0	0	0	0	0	0	0	0	0	0	0	0	0	0
501	5014	Cairo	urban	urban governorate	female	5	No Disablity	#NULL!	no	no	no	no	yes	no	no	no	no	The child is not transeferred for suspected delay	High School and technical	Apparent disability	E	2			Wife of HH head	work (paid-unpaid-his own-employer)	28.2	Prep	HH Head	18 to less than 35	no apparent disability	A	0	0	0	0	0	0	0	0	0	0	0	0	0	0	0	0	0
502	5022	Cairo	urban	urban governorate	female	6	No Disablity	#NULL!	no	no	no	no	no	no	no	no	no	The child is not transeferred for suspected delay	university	No Apaprent Disability	A	2			HH Head	Does not work does not look for work	27	the child has no father in the HH	the child has no mother is not in the HH	18 to less than 35	99	#N/A	0	0	0	0	0	0	0	0	0	0	0	0	0	0	0	0	0
502	5023	Cairo	urban	urban governorate	male	6	No Disablity	#NULL!	no	no	no	no	yes	no	no	yes	no	The child is not transeferred for suspected delay	university	No Apaprent Disability	A	2			HH Head	Does not work does not look for work	29.5	the child has no father in the HH	the child has no mother is not in the HH	18 to less than 35	99	#N/A	0	0	0	0	0	0	0	0	0	0	0	0	0	0	0	0	0
506	5066	Cairo	urban	urban governorate	male	6	No Disablity	#NULL!	no	yes	no	no	yes	no	no	yes	no	The child is not transeferred for suspected delay	High School and technical	No Apaprent Disability	A	3			Wife of HH head	Does not work does not look for work	31.3	university	HH Head	18 to less than 35	no apparent disability	A	0	0	0	0	0	0	0	0	0	0	0	0	0	0	0	0	0
507	5073	Cairo	urban	urban governorate	female	4	No Disablity	#NULL!	no	no	no	no	yes	yes	yes	yes	yes	The child is not transeferred for suspected delay	Above intermediate	No Apaprent Disability	A	2			Wife of HH head	Does not work does not look for work	25.3	university	HH Head	18 to less than 35	no apparent disability	A	0	0	0	0	0	0	0	0	0	0	0	0	0	0	0	0	0
507	5074	Cairo	urban	urban governorate	female	4	No Disablity	#NULL!	no	no	no	no	no	no	no	no	no	The child is not transeferred for suspected delay	Above intermediate	No Apaprent Disability	A	2			Wife of HH head	Does not work does not look for work	27.5	university	HH Head	18 to less than 35	no apparent disability	A	0	0	0	0	0	0	0	0	0	0	0	0	0	0	0	0	0
508	5083	Cairo	urban	urban governorate	male	4	No Disablity	#NULL!	no	yes	no	no	no	no	no	no	no	The child is not transeferred for suspected delay	High School and technical	No Apaprent Disability	A	2			Wife of HH head	Does not work does not look for work	26.8	High School and technical	HH Head	18 to less than 35	no apparent disability	A	0	0	0	0	0	0	0	0	0	0	0	0	0	0	0	0	0
508	5084	Cairo	urban	urban governorate	female	4	No Disablity	#NULL!	no	yes	no	no	no	no	no	no	no	The child is not transeferred for suspected delay	High School and technical	No Apaprent Disability	A	2			Wife of HH head	Does not work does not look for work	28	High School and technical	HH Head	18 to less than 35	no apparent disability	A	0	0	0	0	0	0	0	0	0	0	0	0	0	0	0	0	0
509	5093	Cairo	urban	urban governorate	female	4	No Disablity	#NULL!	no	no	no	no	no	no	no	no	no	The child is not transeferred for suspected delay	university	No Apaprent Disability	A	1			Wife of HH head	Does not work does not look for work	26.4	university	HH Head	18 to less than 35	no apparent disability	A	0	0	0	0	0	0	0	0	0	0	0	0	0	0	0	0	0
511	5113	Cairo	urban	urban governorate	female	4	No Disablity	#NULL!	no	no	no	no	yes	no	no	no	no	The child is transferred for suspected delay	Illeterate	No Apaprent Disability	A	2			Wife of HH head	Does not work does not look for work	15.8	Illeterate	HH Head	15 to less than 18	no apparent disability	A	0	0	yes	yes	0	0	0	0	0	0	0	0	0	0	0	0	yes
511	5114	Cairo	urban	urban governorate	male	4	No Disablity	#NULL!	no	no	no	no	yes	no	no	yes	no	The child is not transeferred for suspected delay	Illeterate	No Apaprent Disability	A	2			Wife of HH head	Does not work does not look for work	16.8	Illeterate	HH Head	15 to less than 18	no apparent disability	A	0	0	0	0	0	0	0	0	0	0	0	0	0	0	0	0	0
512	5124	Cairo	urban	urban governorate	male	4	No Disablity	#NULL!	no	no	no	no	no	no	no	no	no	The child is not transeferred for suspected delay	Illeterate	No Apaprent Disability	A	2			Wife of HH head	Does not work does not look for work	23.1	Illeterate	HH Head	18 to less than 35	no apparent disability	A	0	0	0	0	0	0	0	0	0	0	0	0	0	0	0	0	0
513	5135	Cairo	urban	urban governorate	female	5	No Disablity	#NULL!	no	no	no	no	yes	no	no	no	no	The child is not transeferred for suspected delay	High School and technical	No Apaprent Disability	A	3			Wife of HH head	Does not work does not look for work	38.1	university	HH Head	35 to less than 40	no apparent disability	A	0	0	0	0	0	0	0	0	0	0	0	0	0	0	0	0	0
514	5143	Cairo	urban	urban governorate	female	3	No Disablity	#NULL!	no	no	no	no	no	no	no	no	no	The child is not transeferred for suspected delay	university	No Apaprent Disability	A	1			Wife of HH head	Does not work does not look for work	30.8	university	HH Head	18 to less than 35	no apparent disability	A	0	0	0	0	0	0	0	0	0	0	0	0	0	0	0	0	0
515	5154	Cairo	urban	urban governorate	female	4	No Disablity	#NULL!	no	no	no	no	no	no	no	no	no	The child is not transeferred for suspected delay	post grduate	No Apaprent Disability	A	2			Wife of HH head	#NULL!	#NULL!	university	HH Head	#NULL!	no apparent disability	A	0	0	0	0	0	0	0	0	0	0	0	0	0	0	0	0	0
518	5185	Cairo	urban	urban governorate	male	5	No Disablity	#NULL!	no	no	no	no	no	no	no	no	no	The child is not transeferred for suspected delay	Above intermediate	No Apaprent Disability	A	3			Wife of HH head	Does not work does not look for work	29.8	university	HH Head	18 to less than 35	no apparent disability	A	0	0	0	0	0	0	0	0	0	0	0	0	0	0	0	0	0
520	5202	Cairo	urban	urban governorate	female	2	No Disablity	#NULL!	no	no	no	no	yes	no	no	no	no	The child is not transeferred for suspected delay	Prep	No Apaprent Disability	A	1			HH Head	work (paid-unpaid-his own-employer)	17.8	the child has no father in the HH	the child has no mother is not in the HH	15 to less than 18	99	#N/A	0	0	0	0	0	0	0	0	0	0	0	0	0	0	0	0	0
521	5214	Cairo	urban	urban governorate	male	5	No Disablity	#NULL!	no	no	no	no	no	no	no	no	no	The child is not transeferred for suspected delay	Above intermediate	No Apaprent Disability	A	3			Wife of HH head	Does not work does not look for work	28.4	Illeterate	HH Head	18 to less than 35	no apparent disability	A	0	0	0	0	0	0	0	0	0	0	0	0	0	0	0	0	0
521	5215	Cairo	urban	urban governorate	female	5	No Disablity	#NULL!	no	no	no	no	no	no	no	no	no	The child is not transeferred for suspected delay	Above intermediate	No Apaprent Disability	A	3			Wife of HH head	Does not work does not look for work	30.8	Illeterate	HH Head	18 to less than 35	no apparent disability	A	0	0	0	0	0	0	0	0	0	0	0	0	0	0	0	0	0
524	5243	Cairo	urban	urban governorate	male	4	No Disablity	#NULL!	no	no	no	no	no	no	no	no	no	The child is not transeferred for suspected delay	Prep	No Apaprent Disability	A	2			Wife of HH head	work (paid-unpaid-his own-employer)	22.1	Illeterate	HH Head	18 to less than 35	no apparent disability	A	0	0	0	0	0	0	0	0	0	0	0	0	0	0	0	0	0
524	5244	Cairo	urban	urban governorate	male	4	No Disablity	#NULL!	no	no	no	no	no	no	no	yes	no	The child is not transeferred for suspected delay	Prep	No Apaprent Disability	A	2			Wife of HH head	work (paid-unpaid-his own-employer)	26.3	Illeterate	HH Head	18 to less than 35	no apparent disability	A	0	0	0	0	0	0	0	0	0	0	0	0	0	0	0	0	0
525	5253	Cairo	urban	urban governorate	female	4	No Disablity	#NULL!	no	no	no	no	no	no	no	no	no	The child is not transeferred for suspected delay	Prep	No Apaprent Disability	A	2			Wife of HH head	Does not work does not look for work	21.1	Prep	HH Head	18 to less than 35	no apparent disability	A	0	0	0	0	0	0	0	0	0	0	0	0	0	0	0	0	0
525	5254	Cairo	urban	urban governorate	male	4	No Disablity	#NULL!	no	no	no	no	no	no	no	no	no	The child is not transeferred for suspected delay	Prep	No Apaprent Disability	A	2			Wife of HH head	Does not work does not look for work	22.8	Prep	HH Head	18 to less than 35	no apparent disability	A	0	0	0	0	0	0	0	0	0	0	0	0	0	0	0	0	0
526	5264	Cairo	urban	urban governorate	male	4	No Disablity	#NULL!	no	no	no	no	yes	no	no	no	no	The child is transferred for suspected delay	Illeterate	No Apaprent Disability	A	2			Wife of HH head	Does not work does not look for work	25.4	Illeterate	HH Head	18 to less than 35	no apparent disability	A	0	0	0	yes	0	yes	0	0	0	0	0	0	0	0	0	0	0
527	5273	Cairo	urban	urban governorate	male	4	No Disablity	#NULL!	no	no	no	no	no	no	no	no	no	The child is transferred for suspected delay	High School and technical	No Apaprent Disability	A	2			Wife of HH head	work (paid-unpaid-his own-employer)	22.9	Read and write	HH Head	18 to less than 35	no apparent disability	A	0	yes	0	0	yes	yes	0	0	0	0	yes	0	0	yes	0	0	0
527	5274	Cairo	urban	urban governorate	male	4	No Disablity	#NULL!	no	no	no	no	no	no	no	no	no	The child is not transeferred for suspected delay	High School and technical	No Apaprent Disability	A	2			Wife of HH head	work (paid-unpaid-his own-employer)	23.5	Read and write	HH Head	18 to less than 35	no apparent disability	A	0	0	0	0	0	0	0	0	0	0	0	0	0	0	0	0	0
529	5296	Cairo	urban	urban governorate	male	6	No Disablity	#NULL!	no	no	no	no	yes	no	no	yes	no	The child is not transeferred for suspected delay	High School and technical	No Apaprent Disability	A	1			Wife of HH head	Does not work does not look for work	37.3	High School and technical	HH Head	35 to less than 40	no apparent disability	A	0	0	0	0	0	0	0	0	0	0	0	0	0	0	0	0	0
530	5306	Cairo	urban	urban governorate	female	7	No Disablity	#NULL!	no	no	no	no	no	no	no	no	no	The child is not transeferred for suspected delay	Illeterate	No Apaprent Disability	A	3			Wife of HH head	Does not work does not look for work	29.8	Read and write	HH Head	18 to less than 35	no apparent disability	A	0	0	0	0	0	0	0	0	0	0	0	0	0	0	0	0	0
530	5307	Cairo	urban	urban governorate	female	7	No Disablity	#NULL!	no	no	no	no	no	no	no	yes	no	The child is not transeferred for suspected delay	Illeterate	No Apaprent Disability	A	3			Wife of HH head	Does not work does not look for work	32.5	Read and write	HH Head	18 to less than 35	no apparent disability	A	0	0	0	0	0	0	0	0	0	0	0	0	0	0	0	0	0
531	5313	Cairo	urban	urban governorate	female	3	No Disablity	#NULL!	no	no	no	no	yes	no	no	no	no	The child is not transeferred for suspected delay	High School and technical	No Apaprent Disability	A	1			Wife of HH head	Does not work does not look for work	20.9	High School and technical	HH Head	18 to less than 35	no apparent disability	A	0	0	0	0	0	0	0	0	0	0	0	0	0	0	0	0	0
533	5333	Cairo	urban	urban governorate	male	3	No Disablity	#NULL!	no	no	no	no	no	no	no	no	no	The child is not transeferred for suspected delay	Read and write	No Apaprent Disability	A	1			Wife of HH head	work (paid-unpaid-his own-employer)	21.4	Read and write	HH Head	18 to less than 35	no apparent disability	A	0	0	0	0	0	0	0	0	0	0	0	0	0	0	0	0	0
534	5343	Cairo	urban	urban governorate	male	4	No Disablity	#NULL!	no	no	no	no	no	no	no	no	no	The child is not transeferred for suspected delay	Above intermediate	No Apaprent Disability	A	1			Wife of HH head	Does not work does not look for work	25.8	Illeterate	HH Head	18 to less than 35	no apparent disability	A	0	0	0	0	0	0	0	0	0	0	0	0	0	0	0	0	0
535	5356	Cairo	urban	urban governorate	male	6	No Disablity	#NULL!	no	no	no	no	no	no	yes	no	no	The child is transferred for suspected delay	Illeterate	No Apaprent Disability	A	2			Wife of HH head	Does not work does not look for work	33.9	Prep	HH Head	18 to less than 35	no apparent disability	A	0	0	0	0	0	0	0	0	0	0	0	0	0	0	0	0	0
536	5364	Cairo	urban	urban governorate	male	4	No Disablity	#NULL!	no	no	no	no	no	no	no	no	no	The child is not transeferred for suspected delay	Illeterate	No Apaprent Disability	A	1			Wife of HH head	Does not work does not look for work	41.4	Read and write	HH Head	40 +	no apparent disability	A	0	0	0	0	0	0	0	0	0	0	0	0	0	0	0	0	0
537	5374	Cairo	urban	urban governorate	male	6	No Disablity	#NULL!	no	no	no	no	yes	no	no	yes	no	The child is not transeferred for suspected delay	Illeterate	No Apaprent Disability	A	3			Wife of HH head	Does not work does not look for work	25.7	Illeterate	HH Head	18 to less than 35	no apparent disability	A	0	0	0	0	0	0	0	0	0	0	0	0	0	0	0	0	0
537	5375	Cairo	urban	urban governorate	male	6	No Disablity	#NULL!	no	no	no	no	no	no	no	no	no	The child is not transeferred for suspected delay	Illeterate	No Apaprent Disability	A	3			Wife of HH head	Does not work does not look for work	26.5	Illeterate	HH Head	18 to less than 35	no apparent disability	A	0	0	0	0	0	0	0	0	0	0	0	0	0	0	0	0	0
538	5385	Cairo	urban	urban governorate	female	5	No Disablity	#NULL!	no	no	no	no	no	no	no	no	no	The child is not transeferred for suspected delay	Illeterate	No Apaprent Disability	A	3			Wife of HH head	Does not work does not look for work	23.6	High School and technical	HH Head	18 to less than 35	no apparent disability	A	0	0	0	0	0	0	0	0	0	0	0	0	0	0	0	0	0
539	5397	Cairo	urban	urban governorate	male	7	No Disablity	#NULL!	no	yes	no	no	yes	no	no	no	no	The child is not transeferred for suspected delay	university	No Apaprent Disability	A	2			Wife of HH head	Does not work does not look for work	39.9	4 years istitute	HH Head	35 to less than 40	no apparent disability	A	0	0	0	0	0	0	0	0	0	0	0	0	0	0	0	0	0
540	5406	Cairo	urban	urban governorate	female	6	No Disablity	#NULL!	no	no	no	no	no	no	no	no	no	The child is not transeferred for suspected delay	Primary	No Apaprent Disability	A	3			Wife of HH head	Does not work does not look for work	34	Prep	HH Head	18 to less than 35	no apparent disability	A	0	0	0	0	0	0	0	0	0	0	0	0	0	0	0	0	0
545	5455	Cairo	urban	urban governorate	male	5	No Disablity	#NULL!	no	no	no	no	no	no	no	no	no	The child is not transeferred for suspected delay	university	No Apaprent Disability	A	3			Wife of HH head	Does not work does not look for work	28.9	university	HH Head	18 to less than 35	no apparent disability	A	0	0	0	0	0	0	0	0	0	0	0	0	0	0	0	0	0
546	5463	Cairo	urban	urban governorate	female	4	No Disablity	#NULL!	no	yes	no	no	yes	no	no	no	no	The child is not transeferred for suspected delay	university	No Apaprent Disability	A	2			Wife of HH head	Does not work does not look for work	23.7	High School and technical	HH Head	18 to less than 35	no apparent disability	A	0	0	0	0	0	0	0	0	0	0	0	0	0	0	0	0	0
546	5464	Cairo	urban	urban governorate	female	4	No Disablity	#NULL!	no	yes	no	no	yes	no	no	no	no	The child is not transeferred for suspected delay	university	No Apaprent Disability	A	2			Wife of HH head	Does not work does not look for work	27	High School and technical	HH Head	18 to less than 35	no apparent disability	A	0	0	0	0	0	0	0	0	0	0	0	0	0	0	0	0	0
547	5473	Cairo	urban	urban governorate	female	4	No Disablity	#NULL!	no	yes	no	no	no	no	no	no	no	The child is not transeferred for suspected delay	university	No Apaprent Disability	A	2			Wife of HH head	Does not work does not look for work	22.8	university	HH Head	18 to less than 35	no apparent disability	A	0	0	0	0	0	0	0	0	0	0	0	0	0	0	0	0	0
547	5474	Cairo	urban	urban governorate	male	4	No Disablity	#NULL!	no	yes	no	no	no	no	no	no	no	The child is not transeferred for suspected delay	university	No Apaprent Disability	A	2			Wife of HH head	Does not work does not look for work	24.8	university	HH Head	18 to less than 35	no apparent disability	A	0	0	0	0	0	0	0	0	0	0	0	0	0	0	0	0	0
548	5484	Cairo	urban	urban governorate	male	4	No Disablity	#NULL!	no	no	no	no	no	no	no	no	no	The child is not transeferred for suspected delay	university	No Apaprent Disability	A	1			Wife of HH head	Does not work does not look for work	31.3	university	HH Head	18 to less than 35	no apparent disability	A	0	0	0	0	0	0	0	0	0	0	0	0	0	0	0	0	0
549	5493	Cairo	urban	urban governorate	female	3	No Disablity	#NULL!	no	yes	no	no	yes	no	no	no	no	The child is not transeferred for suspected delay	university	No Apaprent Disability	A	1			Wife of HH head	Does not work does not look for work	23.3	university	HH Head	18 to less than 35	no apparent disability	A	0	0	0	0	0	0	0	0	0	0	0	0	0	0	0	0	0
551	5514	Cairo	urban	urban governorate	male	5	No Disablity	#NULL!	no	no	yes	no	no	no	no	no	no	The child is not transeferred for suspected delay	High School and technical	No Apaprent Disability	A	3			Wife of HH head	Does not work does not look for work	25.1	High School and technical	HH Head	18 to less than 35	no apparent disability	A	0	0	0	0	0	0	0	0	0	0	0	0	0	0	0	0	0
551	5515	Cairo	urban	urban governorate	male	5	No Disablity	#NULL!	no	no	no	no	no	no	no	no	no	The child is not transeferred for suspected delay	High School and technical	No Apaprent Disability	A	3			Wife of HH head	Does not work does not look for work	29	High School and technical	HH Head	18 to less than 35	no apparent disability	A	0	0	0	0	0	0	0	0	0	0	0	0	0	0	0	0	0
552	5523	Cairo	urban	urban governorate	male	4	No Disablity	#NULL!	no	yes	no	no	no	no	no	no	no	The child is not transeferred for suspected delay	High School and technical	No Apaprent Disability	A	2			Wife of HH head	Does not work does not look for work	18.8	High School and technical	HH Head	18 to less than 35	no apparent disability	A	0	0	0	0	0	0	0	0	0	0	0	0	0	0	0	0	0
552	5524	Cairo	urban	urban governorate	female	4	No Disablity	#NULL!	no	yes	no	no	no	no	no	no	no	The child is not transeferred for suspected delay	High School and technical	No Apaprent Disability	A	2			Wife of HH head	Does not work does not look for work	20.2	High School and technical	HH Head	18 to less than 35	no apparent disability	A	0	0	0	0	0	0	0	0	0	0	0	0	0	0	0	0	0
553	5534	Cairo	urban	urban governorate	male	5	No Disablity	#NULL!	no	yes	no	no	yes	no	no	yes	no	The child is not transeferred for suspected delay	High School and technical	No Apaprent Disability	A	3			Wife of HH head	Does not work does not look for work	29	university	HH Head	18 to less than 35	no apparent disability	A	0	0	0	0	0	0	0	0	0	0	0	0	0	0	0	0	0
553	5535	Cairo	urban	urban governorate	male	5	No Disablity	#NULL!	no	yes	no	no	no	no	no	no	no	The child is not transeferred for suspected delay	High School and technical	No Apaprent Disability	A	3			Wife of HH head	Does not work does not look for work	32	university	HH Head	18 to less than 35	no apparent disability	A	0	0	0	0	0	0	0	0	0	0	0	0	0	0	0	0	0
554	5546	Cairo	urban	urban governorate	male	6	No Disablity	#NULL!	no	yes	no	no	no	no	no	no	yes	The child is not transeferred for suspected delay	High School and technical	No Apaprent Disability	A	2			Wife of HH head	Does not work does not look for work	39.6	university	HH Head	35 to less than 40	no apparent disability	A	0	0	0	0	0	0	0	0	0	0	0	0	0	0	0	0	0
555	5555	Cairo	urban	urban governorate	male	6	No Disablity	#NULL!	no	yes	no	no	yes	no	no	no	no	The child is not transeferred for suspected delay	High School and technical	No Apaprent Disability	A	4			Wife of HH head	Does not work does not look for work	24.9	Read and write	HH Head	18 to less than 35	no apparent disability	A	0	0	0	0	0	0	0	0	0	0	0	0	0	0	0	0	0
555	5556	Cairo	urban	urban governorate	female	6	No Disablity	#NULL!	no	yes	no	no	no	no	no	no	no	The child is not transeferred for suspected delay	High School and technical	No Apaprent Disability	A	4			Wife of HH head	Does not work does not look for work	25.9	Read and write	HH Head	18 to less than 35	no apparent disability	A	0	0	0	0	0	0	0	0	0	0	0	0	0	0	0	0	0
556	5562	Cairo	urban	urban governorate	female	2	No Disablity	#NULL!	no	no	no	no	no	no	no	no	no	The child is not transeferred for suspected delay	university	No Apaprent Disability	A	1			HH Head	work (paid-unpaid-his own-employer)	27.4	the child has no father in the HH	the child has no mother is not in the HH	18 to less than 35	99	#N/A	0	0	0	0	0	0	0	0	0	0	0	0	0	0	0	0	0
557	5575	Cairo	urban	urban governorate	male	5	Disable	#NULL!	no	no	no	no	no	no	no	no	no	The child is transferred for suspected delay	Illeterate	No Apaprent Disability	A	1			Wife of HH head	Does not work does not look for work	29.3	Illeterate	HH Head	18 to less than 35	no apparent disability	A	yes	yes	yes	yes	0	yes	0	yes	0	0	0	0	0	yes	0	yes	0
560	5605	Cairo	urban	urban governorate	female	5	No Disablity	#NULL!	no	no	no	no	yes	no	no	no	no	The child is not transeferred for suspected delay	university	No Apaprent Disability	A	3			Wife of HH head	Does not work does not look for work	31.1	university	HH Head	18 to less than 35	no apparent disability	A	0	0	0	0	0	0	0	0	0	0	0	0	0	0	0	0	0
561	5614	Cairo	urban	urban governorate	female	4	No Disablity	#NULL!	no	yes	no	no	no	no	no	no	no	The child is not transeferred for suspected delay	university	No Apaprent Disability	A	2			Wife of HH head	Does not work does not look for work	22	university	HH Head	18 to less than 35	no apparent disability	A	0	0	0	0	0	0	0	0	0	0	0	0	0	0	0	0	0
562	5626	Cairo	urban	urban governorate	male	6	No Disablity	#NULL!	no	no	no	no	no	no	no	no	no	The child is not transeferred for suspected delay	High School and technical	No Apaprent Disability	A	2			Wife of HH head	Does not work does not look for work	36.1	university	HH Head	35 to less than 40	no apparent disability	A	0	0	0	0	0	0	0	0	0	0	0	0	0	0	0	0	0
563	5633	Cairo	urban	urban governorate	female	4	No Disablity	#NULL!	no	yes	no	no	yes	no	no	no	no	The child is not transeferred for suspected delay	High School and technical	No Apaprent Disability	A	2			Wife of HH head	Does not work does not look for work	23.3	Above intermediate	HH Head	18 to less than 35	no apparent disability	A	0	0	0	0	0	0	0	0	0	0	0	0	0	0	0	0	0
563	5634	Cairo	urban	urban governorate	female	4	No Disablity	#NULL!	no	yes	no	no	yes	no	no	no	no	The child is not transeferred for suspected delay	High School and technical	No Apaprent Disability	A	2			Wife of HH head	Does not work does not look for work	25.7	Above intermediate	HH Head	18 to less than 35	no apparent disability	A	0	0	0	0	0	0	0	0	0	0	0	0	0	0	0	0	0
564	5643	Cairo	urban	urban governorate	female	4	No Disablity	#NULL!	no	yes	no	no	no	no	no	no	no	The child is not transeferred for suspected delay	Read and write	No Apaprent Disability	A	2			Wife of HH head	Does not work does not look for work	19.8	High School and technical	HH Head	18 to less than 35	no apparent disability	A	0	0	0	0	0	0	0	0	0	0	0	0	0	0	0	0	0
564	5644	Cairo	urban	urban governorate	female	4	No Disablity	#NULL!	no	yes	no	no	no	no	no	no	no	The child is not transeferred for suspected delay	Read and write	No Apaprent Disability	A	2			Wife of HH head	Does not work does not look for work	22.4	High School and technical	HH Head	18 to less than 35	no apparent disability	A	0	0	0	0	0	0	0	0	0	0	0	0	0	0	0	0	0
565	5655	Cairo	urban	urban governorate	female	5	No Disablity	#NULL!	no	yes	no	no	yes	no	no	no	no	The child is not transeferred for suspected delay	Read and write	No Apaprent Disability	A	2			Wife of HH head	Does not work does not look for work	29.2	Read and write	HH Head	18 to less than 35	no apparent disability	A	0	0	0	0	0	0	0	0	0	0	0	0	0	0	0	0	0
566	5666	Cairo	urban	urban governorate	male	7	No Disablity	#NULL!	no	yes	no	no	yes	no	no	no	no	The child is not transeferred for suspected delay	High School and technical	No Apaprent Disability	A	3			Wife of HH head	Does not work does not look for work	34.4	High School and technical	HH Head	18 to less than 35	no apparent disability	A	0	0	0	0	0	0	0	0	0	0	0	0	0	0	0	0	0
566	5667	Cairo	urban	urban governorate	male	7	No Disablity	#NULL!	no	yes	no	no	yes	no	no	yes	no	The child is not transeferred for suspected delay	High School and technical	No Apaprent Disability	A	3			Wife of HH head	Does not work does not look for work	34.6	High School and technical	HH Head	18 to less than 35	no apparent disability	A	0	0	0	0	0	0	0	0	0	0	0	0	0	0	0	0	0
568	5685	Cairo	urban	urban governorate	female	5	No Disablity	#NULL!	no	no	no	no	yes	no	no	yes	no	The child is not transeferred for suspected delay	Above intermediate	No Apaprent Disability	A	3			Wife of HH head	Does not work does not look for work	37.9	Illeterate	HH Head	35 to less than 40	no apparent disability	A	0	0	0	0	0	0	0	0	0	0	0	0	0	0	0	0	0
569	5694	Cairo	urban	urban governorate	male	5	No Disablity	#NULL!	no	no	no	no	yes	no	no	no	no	The child is not transeferred for suspected delay	university	No Apaprent Disability	A	3			Wife of HH head	Does not work does not look for work	29.2	High School and technical	HH Head	18 to less than 35	no apparent disability	A	0	0	0	0	0	0	0	0	0	0	0	0	0	0	0	0	0
569	5695	Cairo	urban	urban governorate	male	5	No Disablity	#NULL!	no	yes	no	no	yes	no	no	no	no	The child is not transeferred for suspected delay	university	No Apaprent Disability	A	3			Wife of HH head	Does not work does not look for work	30.8	High School and technical	HH Head	18 to less than 35	no apparent disability	A	0	0	0	0	0	0	0	0	0	0	0	0	0	0	0	0	0
570	5705	Cairo	urban	urban governorate	male	5	No Disablity	#NULL!	no	yes	no	no	no	no	no	no	no	The child is not transeferred for suspected delay	High School and technical	No Apaprent Disability	A	3			Wife of HH head	Does not work does not look for work	29.2	Above intermediate	HH Head	18 to less than 35	no apparent disability	A	0	0	0	0	0	0	0	0	0	0	0	0	0	0	0	0	0
571	5715	Cairo	urban	urban governorate	female	5	No Disablity	#NULL!	no	yes	no	no	yes	no	no	no	no	The child is not transeferred for suspected delay	High School and technical	No Apaprent Disability	A	2			Wife of HH head	Does not work does not look for work	25.8	Prep	HH Head	18 to less than 35	no apparent disability	A	0	0	0	0	0	0	0	0	0	0	0	0	0	0	0	0	0
575	5755	Cairo	urban	urban governorate	female	5	No Disablity	#NULL!	no	yes	no	no	yes	no	no	no	no	The child is not transeferred for suspected delay	university	No Apaprent Disability	A	3			Wife of HH head	Does not work does not look for work	31.8	Read and write	HH Head	18 to less than 35	no apparent disability	A	0	0	0	0	0	0	0	0	0	0	0	0	0	0	0	0	0
576	5766	Cairo	urban	urban governorate	female	6	No Disablity	#NULL!	no	yes	no	no	yes	no	no	no	no	The child is not transeferred for suspected delay	High School and technical	No Apaprent Disability	A	2			Wife of HH head	Does not work does not look for work	38.1	Primary	HH Head	35 to less than 40	no apparent disability	A	0	0	0	0	0	0	0	0	0	0	0	0	0	0	0	0	0
577	5773	Cairo	urban	urban governorate	male	4	No Disablity	#NULL!	no	yes	no	no	yes	no	no	no	no	The child is not transeferred for suspected delay	university	No Apaprent Disability	A	2			Wife of HH head	work (paid-unpaid-his own-employer)	25.2	High School and technical	HH Head	18 to less than 35	no apparent disability	A	0	0	0	0	0	0	0	0	0	0	0	0	0	0	0	0	0
577	5774	Cairo	urban	urban governorate	female	4	No Disablity	#NULL!	no	yes	no	no	yes	no	no	no	no	The child is not transeferred for suspected delay	university	No Apaprent Disability	A	2			Wife of HH head	work (paid-unpaid-his own-employer)	26.2	High School and technical	HH Head	18 to less than 35	no apparent disability	A	0	0	0	0	0	0	0	0	0	0	0	0	0	0	0	0	0
579	5795	Cairo	urban	urban governorate	female	5	No Disablity	#NULL!	no	yes	no	no	no	no	no	yes	no	The child is not transeferred for suspected delay	university	No Apaprent Disability	A	3			Wife of HH head	Does not work does not look for work	30.6	university	HH Head	18 to less than 35	no apparent disability	A	0	0	0	0	0	0	0	0	0	0	0	0	0	0	0	0	0
580	5804	Cairo	urban	urban governorate	female	4	No Disablity	#NULL!	no	no	no	no	no	no	no	no	no	The child is not transeferred for suspected delay	High School and technical	No Apaprent Disability	A	2			Wife of HH head	Does not work does not look for work	27.1	High School and technical	HH Head	18 to less than 35	no apparent disability	A	0	0	0	0	0	0	0	0	0	0	0	0	0	0	0	0	0
584	5844	Cairo	urban	urban governorate	female	5	No Disablity	#NULL!	no	no	no	no	yes	no	no	no	no	The child is not transeferred for suspected delay	Above intermediate	No Apaprent Disability	A	3			Wife of HH head	Does not work does not look for work	22.6	Above intermediate	HH Head	18 to less than 35	no apparent disability	A	0	0	0	0	0	0	0	0	0	0	0	0	0	0	0	0	0
584	5845	Cairo	urban	urban governorate	male	5	No Disablity	#NULL!	no	no	no	no	yes	no	no	no	no	The child is transferred for suspected delay	Above intermediate	No Apaprent Disability	A	3			Wife of HH head	Does not work does not look for work	23.9	Above intermediate	HH Head	18 to less than 35	no apparent disability	A	0	0	0	yes	0	0	0	0	0	0	0	0	0	0	0	0	yes
585	5854	Cairo	urban	urban governorate	female	5	No Disablity	#NULL!	no	no	no	no	yes	no	no	no	no	The child is not transeferred for suspected delay	university	No Apaprent Disability	A	3			Wife of HH head	Does not work does not look for work	34.6	university	HH Head	18 to less than 35	no apparent disability	A	0	0	0	0	0	0	0	0	0	0	0	0	0	0	0	0	0
585	5855	Cairo	urban	urban governorate	female	5	No Disablity	#NULL!	no	no	no	no	yes	no	no	no	no	The child is not transeferred for suspected delay	university	No Apaprent Disability	A	3			Wife of HH head	Does not work does not look for work	36.4	university	HH Head	35 to less than 40	no apparent disability	A	0	0	0	0	0	0	0	0	0	0	0	0	0	0	0	0	0
586	5863	Cairo	urban	urban governorate	male	4	No Disablity	#NULL!	no	no	no	no	yes	no	no	yes	no	The child is not transeferred for suspected delay	university	No Apaprent Disability	A	1			Wife of HH head	Does not work does not look for work	29.9	university	HH Head	18 to less than 35	no apparent disability	A	0	0	0	0	0	0	0	0	0	0	0	0	0	0	0	0	0
587	5875	Cairo	urban	urban governorate	female	6	No Disablity	#NULL!	no	no	no	no	no	no	no	no	no	The child is not transeferred for suspected delay	Above intermediate	No Apaprent Disability	A	3			Wife of HH head	Does not work does not look for work	33.6	university	HH Head	18 to less than 35	no apparent disability	A	0	0	0	0	0	0	0	0	0	0	0	0	0	0	0	0	0
588	5883	Cairo	urban	urban governorate	male	3	No Disablity	#NULL!	no	no	no	no	yes	no	no	no	no	The child is not transeferred for suspected delay	university	No Apaprent Disability	A	1			Wife of HH head	Does not work does not look for work	23.5	university	HH Head	18 to less than 35	no apparent disability	A	0	0	0	0	0	0	0	0	0	0	0	0	0	0	0	0	0
589	5895	Cairo	urban	urban governorate	female	6	No Disablity	#NULL!	no	no	no	no	yes	no	no	no	no	The child is not transeferred for suspected delay	university	No Apaprent Disability	A	3			Wife of HH head	Does not work does not look for work	31.8	university	HH Head	18 to less than 35	no apparent disability	A	0	0	0	0	0	0	0	0	0	0	0	0	0	0	0	0	0
589	5896	Cairo	urban	urban governorate	male	6	No Disablity	#NULL!	no	no	no	no	yes	no	no	no	no	The child is not transeferred for suspected delay	university	No Apaprent Disability	A	3			Wife of HH head	Does not work does not look for work	35.6	university	HH Head	35 to less than 40	no apparent disability	A	0	0	0	0	0	0	0	0	0	0	0	0	0	0	0	0	0
590	5903	Cairo	urban	urban governorate	male	3	No Disablity	#NULL!	no	no	no	no	yes	no	no	yes	no	The child is not transeferred for suspected delay	High School and technical	No Apaprent Disability	A	1			Wife of HH head	Does not work does not look for work	20.8	4 years istitute	HH Head	18 to less than 35	no apparent disability	A	0	0	0	0	0	0	0	0	0	0	0	0	0	0	0	0	0
592	5923	Cairo	urban	urban governorate	male	3	No Disablity	#NULL!	no	no	no	no	yes	no	no	no	no	The child is not transeferred for suspected delay	university	No Apaprent Disability	A	1			Wife of HH head	Does not work does not look for work	24.9	university	HH Head	18 to less than 35	no apparent disability	A	0	0	0	0	0	0	0	0	0	0	0	0	0	0	0	0	0
595	5953	Cairo	urban	urban governorate	male	5	No Disablity	#NULL!	no	no	no	no	yes	no	no	no	no	The child is not transeferred for suspected delay	university	No Apaprent Disability	A	3	1	2	Wife of HH head	work (paid-unpaid-his own-employer)	25.5	university	HH Head	18 to less than 35	no apparent disability	A	0	0	0	0	0	0	0	0	0	0	0	0	0	0	0	0	0
595	5954	Cairo	urban	urban governorate	female	5	No Disablity	#NULL!	no	no	no	no	no	no	no	no	no	The child is not transeferred for suspected delay	university	No Apaprent Disability	A	3	1	2	Wife of HH head	work (paid-unpaid-his own-employer)	25.5	university	HH Head	18 to less than 35	no apparent disability	A	0	0	0	0	0	0	0	0	0	0	0	0	0	0	0	0	0
595	5955	Cairo	urban	urban governorate	female	5	No Disablity	#NULL!	no	no	no	no	no	no	no	no	no	The child is not transeferred for suspected delay	university	No Apaprent Disability	A	3			Wife of HH head	work (paid-unpaid-his own-employer)	27	university	HH Head	18 to less than 35	no apparent disability	A	0	0	0	0	0	0	0	0	0	0	0	0	0	0	0	0	0
596	5963	Cairo	urban	urban governorate	female	4	No Disablity	#NULL!	no	no	no	no	yes	no	no	no	no	The child is not transeferred for suspected delay	university	No Apaprent Disability	A	2			Wife of HH head	Does not work does not look for work	26.7	university	HH Head	18 to less than 35	no apparent disability	A	0	0	0	0	0	0	0	0	0	0	0	0	0	0	0	0	0
596	5964	Cairo	urban	urban governorate	male	4	No Disablity	#NULL!	no	no	no	no	yes	no	no	no	no	The child is not transeferred for suspected delay	university	No Apaprent Disability	A	2			Wife of HH head	Does not work does not look for work	28.5	university	HH Head	18 to less than 35	no apparent disability	A	0	0	0	0	0	0	0	0	0	0	0	0	0	0	0	0	0
597	5976	Cairo	urban	urban governorate	female	6	No Disablity	#NULL!	no	no	no	no	no	no	no	no	no	The child is not transeferred for suspected delay	university	No Apaprent Disability	A	2			Wife of HH head	work (paid-unpaid-his own-employer)	34.8	university	HH Head	18 to less than 35	no apparent disability	A	0	0	0	0	0	0	0	0	0	0	0	0	0	0	0	0	0
598	5986	Cairo	urban	urban governorate	male	6	No Disablity	#NULL!	no	no	no	no	no	no	no	no	no	The child is not transeferred for suspected delay	university	No Apaprent Disability	A	4			Wife of HH head	Does not work does not look for work	32.4	Above intermediate	HH Head	18 to less than 35	no apparent disability	A	0	0	0	0	0	0	0	0	0	0	0	0	0	0	0	0	0
599	5993	Cairo	urban	urban governorate	female	4	No Disablity	#NULL!	no	no	no	no	yes	no	no	no	no	The child is not transeferred for suspected delay	university	No Apaprent Disability	A	2	1	2	Wife of HH head	Does not work does not look for work	24.8	university	HH Head	18 to less than 35	no apparent disability	A	0	0	0	0	0	0	0	0	0	0	0	0	0	0	0	0	0
599	5994	Cairo	urban	urban governorate	female	4	No Disablity	#NULL!	no	no	no	no	yes	no	no	no	no	The child is not transeferred for suspected delay	university	No Apaprent Disability	A	2	1	2	Wife of HH head	Does not work does not look for work	24.8	university	HH Head	18 to less than 35	no apparent disability	A	0	0	0	0	0	0	0	0	0	0	0	0	0	0	0	0	0
600	6004	Cairo	urban	urban governorate	female	4	No Disablity	#NULL!	no	no	no	no	yes	no	no	no	no	The child is not transeferred for suspected delay	university	No Apaprent Disability	A	1			Wife of HH head	Does not work does not look for work	34.4	university	HH Head	18 to less than 35	no apparent disability	A	0	0	0	0	0	0	0	0	0	0	0	0	0	0	0	0	0
601	6015	Cairo	urban	urban governorate	female	5	No Disablity	#NULL!	no	no	no	no	no	no	no	no	no	The child is not transeferred for suspected delay	Illeterate	No Apaprent Disability	A	3			Wife of HH head	Does not work does not look for work	29.4	Illeterate	HH Head	18 to less than 35	no apparent disability	A	0	0	0	0	0	0	0	0	0	0	0	0	0	0	0	0	0
603	6035	Cairo	urban	urban governorate	female	5	No Disablity	#NULL!	no	no	no	no	no	no	no	no	no	The child is not transeferred for suspected delay	university	No Apaprent Disability	A	3			Wife of HH head	Does not work does not look for work	33	university	HH Head	18 to less than 35	no apparent disability	A	0	0	0	0	0	0	0	0	0	0	0	0	0	0	0	0	0
604	6043	Cairo	urban	urban governorate	male	3	No Disablity	#NULL!	no	no	no	no	no	no	no	no	no	The child is not transeferred for suspected delay	university	No Apaprent Disability	A	1			Wife of HH head	Does not work does not look for work	30	university	HH Head	18 to less than 35	no apparent disability	A	0	0	0	0	0	0	0	0	0	0	0	0	0	0	0	0	0
605	6054	Cairo	urban	urban governorate	female	4	No Disablity	#NULL!	no	no	no	no	no	no	no	no	no	The child is not transeferred for suspected delay	4 years istitute	No Apaprent Disability	A	2			Wife of HH head	Does not work does not look for work	27.8	4 years istitute	HH Head	18 to less than 35	no apparent disability	A	0	0	0	0	0	0	0	0	0	0	0	0	0	0	0	0	0
606	6066	Cairo	urban	urban governorate	male	6	No Disablity	#NULL!	no	no	no	no	yes	no	no	yes	no	The child is not transeferred for suspected delay	Illeterate	No Apaprent Disability	A	3			Wife of HH head	Does not work does not look for work	27.3	Above intermediate	HH Head	18 to less than 35	no apparent disability	A	0	0	0	0	0	0	0	0	0	0	0	0	0	0	0	0	0
608	6083	Cairo	urban	urban governorate	male	4	No Disablity	#NULL!	no	no	no	no	no	no	no	no	no	The child is not transeferred for suspected delay	Prep	No Apaprent Disability	A	2			Wife of HH head	Does not work does not look for work	20.3	Above intermediate	HH Head	18 to less than 35	no apparent disability	A	0	0	0	0	0	0	0	0	0	0	0	0	0	0	0	0	0
608	6084	Cairo	urban	urban governorate	male	4	Disable	#NULL!	no	no	no	no	no	no	no	no	no	The child is transferred for suspected delay	Prep	No Apaprent Disability	A	2			Wife of HH head	Does not work does not look for work	22.3	Above intermediate	HH Head	18 to less than 35	no apparent disability	A	0	0	0	0	0	0	0	0	0	0	0	0	0	0	0	0	0
609	6094	Cairo	urban	urban governorate	female	5	No Disablity	#NULL!	no	no	no	no	no	no	no	no	no	The child is not transeferred for suspected delay	Illeterate	No Apaprent Disability	A	3			Wife of HH head	Does not work does not look for work	23.9	Illeterate	HH Head	18 to less than 35	no apparent disability	A	0	0	0	0	0	0	0	0	0	0	0	0	0	0	0	0	0
609	6095	Cairo	urban	urban governorate	female	5	No Disablity	#NULL!	no	no	no	no	no	no	no	no	no	The child is not transeferred for suspected delay	Illeterate	No Apaprent Disability	A	3			Wife of HH head	Does not work does not look for work	24.4	Illeterate	HH Head	18 to less than 35	no apparent disability	A	0	0	0	0	0	0	0	0	0	0	0	0	0	0	0	0	0
610	6103	Cairo	urban	urban governorate	female	4	No Disablity	#NULL!	no	no	no	no	no	no	no	no	no	The child is not transeferred for suspected delay	Illeterate	No Apaprent Disability	A	2			Wife of HH head	Does not work does not look for work	17.5	Illeterate	HH Head	15 to less than 18	no apparent disability	A	0	0	0	0	0	0	0	0	0	0	0	0	0	0	0	0	0
610	6104	Cairo	urban	urban governorate	male	4	No Disablity	#NULL!	no	no	no	no	no	no	no	no	no	The child is not transeferred for suspected delay	Illeterate	No Apaprent Disability	A	2			Wife of HH head	Does not work does not look for work	21.8	Illeterate	HH Head	18 to less than 35	no apparent disability	A	0	0	0	0	0	0	0	0	0	0	0	0	0	0	0	0	0
611	6113	Cairo	urban	urban governorate	female	4	No Disablity	#NULL!	no	no	no	no	no	no	no	no	no	The child is not transeferred for suspected delay	Illeterate	No Apaprent Disability	A	2			Wife of HH head	Does not work does not look for work	20.9	Above intermediate	HH Head	18 to less than 35	no apparent disability	A	0	0	0	0	0	0	0	0	0	0	0	0	0	0	0	0	0
611	6114	Cairo	urban	urban governorate	female	4	No Disablity	#NULL!	no	no	no	no	no	no	no	no	no	The child is not transeferred for suspected delay	Illeterate	No Apaprent Disability	A	2			Wife of HH head	Does not work does not look for work	24.4	Above intermediate	HH Head	18 to less than 35	no apparent disability	A	0	0	0	0	0	0	0	0	0	0	0	0	0	0	0	0	0
612	6123	Cairo	urban	urban governorate	male	4	No Disablity	#NULL!	no	no	no	no	no	no	no	no	no	The child is transferred for suspected delay	Illeterate	No Apaprent Disability	A	2			Wife of HH head	Does not work does not look for work	26.9	Illeterate	HH Head	18 to less than 35	no apparent disability	A	0	0	0	0	0	0	0	0	0	0	0	0	0	0	0	0	0
612	6124	Cairo	urban	urban governorate	male	4	No Disablity	#NULL!	no	no	no	no	no	no	no	no	no	The child is not transeferred for suspected delay	Illeterate	No Apaprent Disability	A	2			Wife of HH head	Does not work does not look for work	28.5	Illeterate	HH Head	18 to less than 35	no apparent disability	A	0	0	0	0	0	0	0	0	0	0	0	0	0	0	0	0	0
613	6135	Cairo	urban	urban governorate	male	5	No Disablity	#NULL!	no	no	no	no	yes	no	no	yes	no	The child is not transeferred for suspected delay	Illeterate	No Apaprent Disability	A	1			Wife of HH head	Does not work does not look for work	38.4	Illeterate	HH Head	35 to less than 40	no apparent disability	A	0	0	0	0	0	0	0	0	0	0	0	0	0	0	0	0	0
614	6146	Cairo	urban	urban governorate	male	6	No Disablity	#NULL!	no	no	no	no	no	no	no	no	no	The child is not transeferred for suspected delay	Illeterate	No Apaprent Disability	A	4			Wife of HH head	Does not work does not look for work	29.3	Above intermediate	HH Head	18 to less than 35	no apparent disability	A	0	0	0	0	0	0	0	0	0	0	0	0	0	0	0	0	0
615	6154	Cairo	urban	urban governorate	male	4	No Disablity	#NULL!	no	no	no	no	no	no	no	yes	no	The child is transferred for suspected delay	Illeterate	No Apaprent Disability	A	2			Wife of HH head	Does not work does not look for work	22.3	Above intermediate	HH Head	18 to less than 35	no apparent disability	A	0	0	0	yes	0	yes	0	0	0	0	0	0	0	0	yes	0	0
618	6183	Cairo	urban	urban governorate	male	4	No Disablity	#NULL!	no	no	no	no	no	no	no	no	no	The child is transferred for suspected delay	Illeterate	No Apaprent Disability	A	2			Wife of HH head	Does not work does not look for work	16.7	Read and write	HH Head	15 to less than 18	no apparent disability	A	0	0	0	yes	0	yes	0	0	0	0	0	0	0	0	0	yes	0
618	6184	Cairo	urban	urban governorate	male	4	No Disablity	#NULL!	no	no	no	no	no	no	no	no	no	The child is not transeferred for suspected delay	Illeterate	No Apaprent Disability	A	2			Wife of HH head	Does not work does not look for work	17.4	Read and write	HH Head	15 to less than 18	no apparent disability	A	0	0	0	0	0	0	0	0	0	0	0	0	0	0	0	0	0
619	6193	Cairo	urban	urban governorate	male	5	No Disablity	#NULL!	no	no	no	no	no	no	no	no	no	The child is not transeferred for suspected delay	Primary	No Apaprent Disability	A	2			Wife of HH head	Does not work does not look for work	20.4	university	HH Head	18 to less than 35	no apparent disability	A	0	0	0	0	0	0	0	0	0	0	0	0	0	0	0	0	0
619	6194	Cairo	urban	urban governorate	male	5	No Disablity	#NULL!	no	no	no	no	no	no	no	no	no	The child is not transeferred for suspected delay	Primary	No Apaprent Disability	A	2			Wife of HH head	Does not work does not look for work	21.4	university	HH Head	18 to less than 35	no apparent disability	A	0	0	0	0	0	0	0	0	0	0	0	0	0	0	0	0	0
620	6203	Cairo	urban	urban governorate	male	4	No Disablity	#NULL!	yes	no	no	no	no	no	no	yes	no	The child is not transeferred for suspected delay	High School and technical	No Apaprent Disability	A	1			Wife of HH head	Does not work does not look for work	20.8	Illeterate	HH Head	18 to less than 35	aparent disability	C	0	0	0	0	0	0	0	0	0	0	0	0	0	0	0	0	0
621	6216	Cairo	urban	urban governorate	female	6	No Disablity	#NULL!	no	no	no	no	yes	no	no	no	no	The child is not transeferred for suspected delay	Illeterate	No Apaprent Disability	A	2			Wife of HH head	Does not work does not look for work	30.5	Read and write	HH Head	18 to less than 35	no apparent disability	A	0	0	0	0	0	0	0	0	0	0	0	0	0	0	0	0	0
622	6224	Cairo	urban	urban governorate	female	4	No Disablity	#NULL!	no	no	no	no	no	no	no	no	no	The child is not transeferred for suspected delay	Illeterate	No Apaprent Disability	A	2			Wife of HH head	Does not work does not look for work	13.6	Prep	HH Head	less than 15	no apparent disability	A	0	0	0	0	0	0	0	0	0	0	0	0	0	0	0	0	0
623	6233	Cairo	urban	urban governorate	female	4	No Disablity	#NULL!	no	no	no	no	yes	no	no	no	no	The child is not transeferred for suspected delay	High School and technical	No Apaprent Disability	A	2			Wife of HH head	Does not work does not look for work	23	4 years istitute	HH Head	18 to less than 35	no apparent disability	A	0	0	0	0	0	0	0	0	0	0	0	0	0	0	0	0	0
623	6234	Cairo	urban	urban governorate	female	4	No Disablity	#NULL!	no	no	no	no	yes	no	no	yes	no	The child is transferred for suspected delay	High School and technical	No Apaprent Disability	A	2			Wife of HH head	Does not work does not look for work	24.4	4 years istitute	HH Head	18 to less than 35	no apparent disability	A	yes	0	yes	yes	yes	yes	yes	yes	0	0	yes	yes	yes	0	0	0	0
624	6245	Cairo	urban	urban governorate	female	5	No Disablity	#NULL!	no	no	no	no	no	no	no	no	no	The child is not transeferred for suspected delay	university	Apparent disability	C	2			Wife of HH head	Does not work does not look for work	32.8	university	HH Head	18 to less than 35	no apparent disability	A	0	0	0	0	0	0	0	0	0	0	0	0	0	0	0	0	0
626	6263	Cairo	urban	urban governorate	male	3	No Disablity	#NULL!	yes	no	no	no	yes	no	no	no	no	The child is not transeferred for suspected delay	university	No Apaprent Disability	A	1			Wife of HH head	Does not work does not look for work	25.8	university	HH Head	18 to less than 35	no apparent disability	A	0	0	0	0	0	0	0	0	0	0	0	0	0	0	0	0	0
628	6285	Cairo	urban	urban governorate	male	6	No Disablity	#NULL!	no	no	no	yes	no	no	no	no	no	The child is not transeferred for suspected delay	High School and technical	No Apaprent Disability	A	4	1	2	Wife of HH head	Does not work does not look for work	26.9	High School and technical	HH Head	18 to less than 35	no apparent disability	A	0	0	0	0	0	0	0	0	0	0	0	0	0	0	0	0	0
628	6286	Cairo	urban	urban governorate	female	6	No Disablity	#NULL!	no	no	no	yes	no	no	no	no	no	The child is transferred for suspected delay	High School and technical	No Apaprent Disability	A	4	1	2	Wife of HH head	Does not work does not look for work	26.9	High School and technical	HH Head	18 to less than 35	no apparent disability	A	0	0	0	yes	0	0	0	0	0	yes	0	0	0	0	0	0	0
629	6296	Cairo	urban	urban governorate	female	6	No Disablity	#NULL!	no	no	yes	no	no	no	no	no	no	The child is not transeferred for suspected delay	Read and write	No Apaprent Disability	A	3			Wife of HH head	Does not work does not look for work	24.6	Prep	HH Head	18 to less than 35	no apparent disability	A	0	0	0	0	0	0	0	0	0	0	0	0	0	0	0	0	0
630	6303	Cairo	urban	urban governorate	female	5	No Disablity	#NULL!	no	no	no	no	no	no	no	no	no	The child is not transeferred for suspected delay	Read and write	No Apaprent Disability	A	3			Wife of HH head	Does not work does not look for work	20.8	High School and technical	HH Head	18 to less than 35	no apparent disability	A	0	0	0	0	0	0	0	0	0	0	0	0	0	0	0	0	0
630	6304	Cairo	urban	urban governorate	female	5	No Disablity	#NULL!	no	no	no	no	no	no	no	no	no	The child is not transeferred for suspected delay	Read and write	No Apaprent Disability	A	3			Wife of HH head	Does not work does not look for work	22.3	High School and technical	HH Head	18 to less than 35	no apparent disability	A	0	0	0	0	0	0	0	0	0	0	0	0	0	0	0	0	0
630	6305	Cairo	urban	urban governorate	male	5	No Disablity	#NULL!	no	no	no	no	no	no	no	no	no	The child is not transeferred for suspected delay	Read and write	No Apaprent Disability	A	3			Wife of HH head	Does not work does not look for work	24.5	High School and technical	HH Head	18 to less than 35	no apparent disability	A	0	0	0	0	0	0	0	0	0	0	0	0	0	0	0	0	0
631	6314	Cairo	urban	urban governorate	female	5	No Disablity	#NULL!	no	no	no	no	no	no	no	no	no	The child is not transeferred for suspected delay	Illeterate	No Apaprent Disability	A	2			Wife of HH head	Does not work does not look for work	20.8	Illeterate	HH Head	18 to less than 35	no apparent disability	A	0	0	0	0	0	0	0	0	0	0	0	0	0	0	0	0	0
632	6325	Cairo	urban	urban governorate	male	6	No Disablity	#NULL!	no	no	no	yes	no	no	no	no	no	The child is not transeferred for suspected delay	Read and write	No Apaprent Disability	A	4			Wife of HH head	Does not work does not look for work	24.3	Read and write	HH Head	18 to less than 35	no apparent disability	A	0	0	0	0	0	0	0	0	0	0	0	0	0	0	0	0	0
632	6326	Cairo	urban	urban governorate	female	6	No Disablity	#NULL!	no	no	no	no	no	no	no	no	no	The child is not transeferred for suspected delay	Read and write	No Apaprent Disability	A	4			Wife of HH head	Does not work does not look for work	27.4	Read and write	HH Head	18 to less than 35	no apparent disability	A	0	0	0	0	0	0	0	0	0	0	0	0	0	0	0	0	0
635	6355	Cairo	urban	urban governorate	male	5	No Disablity	#NULL!	no	no	no	no	no	no	no	no	no	The child is not transeferred for suspected delay	Read and write	No Apaprent Disability	A	3			HH Head	work (paid-unpaid-his own-employer)	38.9	the child has no father in the HH	the child has no mother is not in the HH	35 to less than 40	99	#N/A	0	0	0	0	0	0	0	0	0	0	0	0	0	0	0	0	0
636	6365	Cairo	urban	urban governorate	male	5	No Disablity	#NULL!	no	no	no	no	no	no	no	no	no	The child is not transeferred for suspected delay	Read and write	No Apaprent Disability	A	3			Wife of HH head	Does not work does not look for work	24.4	Read and write	HH Head	18 to less than 35	no apparent disability	A	0	0	0	0	0	0	0	0	0	0	0	0	0	0	0	0	0
637	6374	Cairo	urban	urban governorate	female	4	No Disablity	#NULL!	no	no	no	no	no	no	no	no	no	The child is not transeferred for suspected delay	Illeterate	No Apaprent Disability	A	1			Wife of HH head	Does not work does not look for work	26.8	Read and write	HH Head	18 to less than 35	no apparent disability	A	0	0	0	0	0	0	0	0	0	0	0	0	0	0	0	0	0
638	6383	Cairo	urban	urban governorate	female	4	No Disablity	#NULL!	no	no	no	no	no	no	no	no	no	The child is not transeferred for suspected delay	Illeterate	No Apaprent Disability	A	1			Wife of HH head	Does not work does not look for work	23	Primary	HH Head	18 to less than 35	no apparent disability	A	0	0	0	0	0	0	0	0	0	0	0	0	0	0	0	0	0
639	6395	Cairo	urban	urban governorate	male	5	No Disablity	#NULL!	no	no	no	no	yes	no	no	yes	no	The child is not transeferred for suspected delay	Prep	No Apaprent Disability	A	2			Wife of HH head	Does not work does not look for work	28	Read and write	HH Head	18 to less than 35	no apparent disability	A	0	0	0	0	0	0	0	0	0	0	0	0	0	0	0	0	0
640	6405	Cairo	urban	urban governorate	male	5	No Disablity	#NULL!	no	no	no	no	no	no	no	no	no	The child is not transeferred for suspected delay	Illeterate	No Apaprent Disability	A	1			Wife of HH head	Does not work does not look for work	33.9	Read and write	HH Head	18 to less than 35	no apparent disability	A	0	0	0	0	0	0	0	0	0	0	0	0	0	0	0	0	0
641	6415	Cairo	urban	urban governorate	male	6	No Disablity	#NULL!	no	no	no	no	no	no	no	no	no	The child is not transeferred for suspected delay	Illeterate	No Apaprent Disability	A	4			Wife of HH head	Does not work does not look for work	22.6	Illeterate	HH Head	18 to less than 35	no apparent disability	A	0	0	0	0	0	0	0	0	0	0	0	0	0	0	0	0	0
641	6416	Cairo	urban	urban governorate	female	6	No Disablity	#NULL!	no	no	no	no	no	no	no	no	no	The child is not transeferred for suspected delay	Illeterate	No Apaprent Disability	A	4			Wife of HH head	Does not work does not look for work	24.4	Illeterate	HH Head	18 to less than 35	no apparent disability	A	0	0	0	0	0	0	0	0	0	0	0	0	0	0	0	0	0
642	6427	Cairo	urban	urban governorate	male	7	No Disablity	#NULL!	no	no	no	no	no	no	no	no	no	The child is not transeferred for suspected delay	High School and technical	No Apaprent Disability	A	3			Wife of HH head	Does not work does not look for work	30.4	High School and technical	HH Head	18 to less than 35	no apparent disability	A	0	0	0	0	0	0	0	0	0	0	0	0	0	0	0	0	0
644	6443	Cairo	urban	urban governorate	male	3	No Disablity	#NULL!	yes	no	no	no	no	no	no	no	no	The child is not transeferred for suspected delay	university	No Apaprent Disability	A	1			Wife of HH head	Does not work does not look for work	26	university	HH Head	18 to less than 35	no apparent disability	A	0	0	0	0	0	0	0	0	0	0	0	0	0	0	0	0	0
646	6465	Cairo	urban	urban governorate	female	6	No Disablity	#NULL!	no	no	no	no	no	no	no	no	no	The child is not transeferred for suspected delay	university	Apparent disability	C	4			Wife of HH head	Does not work does not look for work	31	university	HH Head	18 to less than 35	no apparent disability	A	0	0	0	0	0	0	0	0	0	0	0	0	0	0	0	0	0
646	6466	Cairo	urban	urban governorate	female	6	No Disablity	#NULL!	no	no	no	yes	yes	no	no	yes	no	The child is not transeferred for suspected delay	university	Apparent disability	C	4			Wife of HH head	Does not work does not look for work	33.3	university	HH Head	18 to less than 35	no apparent disability	A	0	0	0	0	0	0	0	0	0	0	0	0	0	0	0	0	0
647	6475	Cairo	urban	urban governorate	male	5	No Disablity	#NULL!	no	no	no	no	no	no	no	no	no	The child is not transeferred for suspected delay	Prep	No Apaprent Disability	A	3			Wife of HH head	Does not work does not look for work	27.6	Primary	HH Head	18 to less than 35	no apparent disability	A	0	0	0	0	0	0	0	0	0	0	0	0	0	0	0	0	0
649	6493	Cairo	urban	urban governorate	male	3	No Disablity	#NULL!	no	yes	no	no	no	no	no	no	no	The child is not transeferred for suspected delay	university	No Apaprent Disability	A	1			Wife of HH head	Does not work does not look for work	24.8	university	HH Head	18 to less than 35	no apparent disability	A	0	0	0	0	0	0	0	0	0	0	0	0	0	0	0	0	0
650	6504	Cairo	urban	urban governorate	female	6	No Disablity	#NULL!	no	yes	no	no	no	no	no	no	no	The child is not transeferred for suspected delay	Above intermediate	No Apaprent Disability	A	4			Wife of HH head	Does not work does not look for work	29.4	Above intermediate	HH Head	18 to less than 35	no apparent disability	A	0	0	0	0	0	0	0	0	0	0	0	0	0	0	0	0	0
650	6505	Cairo	urban	urban governorate	male	6	No Disablity	#NULL!	no	yes	no	no	no	no	no	no	no	The child is not transeferred for suspected delay	Above intermediate	No Apaprent Disability	A	4			Wife of HH head	Does not work does not look for work	31.1	Above intermediate	HH Head	18 to less than 35	no apparent disability	A	0	0	0	0	0	0	0	0	0	0	0	0	0	0	0	0	0
650	6506	Cairo	urban	urban governorate	female	6	No Disablity	#NULL!	no	yes	no	no	no	no	no	no	no	The child is not transeferred for suspected delay	Above intermediate	No Apaprent Disability	A	4			Wife of HH head	Does not work does not look for work	32.1	Above intermediate	HH Head	18 to less than 35	no apparent disability	A	0	0	0	0	0	0	0	0	0	0	0	0	0	0	0	0	0
651	6513	Cairo	urban	urban governorate	male	3	No Disablity	#NULL!	no	no	no	no	no	no	no	no	no	The child is not transeferred for suspected delay	Prep	No Apaprent Disability	A	1			Wife of HH head	Does not work does not look for work	40.5	High School and technical	HH Head	40 +	no apparent disability	A	0	0	0	0	0	0	0	0	0	0	0	0	0	0	0	0	0
652	6523	Cairo	urban	urban governorate	female	4	No Disablity	#NULL!	no	yes	no	no	no	no	no	no	no	The child is not transeferred for suspected delay	High School and technical	No Apaprent Disability	A	2			Wife of HH head	Does not work does not look for work	26.6	university	HH Head	18 to less than 35	no apparent disability	A	0	0	0	0	0	0	0	0	0	0	0	0	0	0	0	0	0
652	6524	Cairo	urban	urban governorate	male	4	No Disablity	#NULL!	no	yes	no	no	no	no	no	no	no	The child is not transeferred for suspected delay	High School and technical	No Apaprent Disability	A	2			Wife of HH head	Does not work does not look for work	27.8	university	HH Head	18 to less than 35	no apparent disability	A	0	0	0	0	0	0	0	0	0	0	0	0	0	0	0	0	0
657	6576	Cairo	urban	urban governorate	male	6	No Disablity	#NULL!	no	no	no	no	no	no	no	no	no	The child is not transeferred for suspected delay	the child has no moyther in the house	The child has no mother in the HH	99	1			his/her mother is not in the HH	The child has no mother in the HH	the child has no mother in the HH	Primary	HH Head	99	no apparent disability	A	0	0	0	0	0	0	0	0	0	0	0	0	0	0	0	0	0
658	6584	Cairo	urban	urban governorate	female	5	No Disablity	#NULL!	no	yes	no	no	no	no	no	no	no	The child is not transeferred for suspected delay	university	No Apaprent Disability	A	3			Wife of HH head	Does not work does not look for work	28	university	HH Head	18 to less than 35	no apparent disability	A	0	0	0	0	0	0	0	0	0	0	0	0	0	0	0	0	0
658	6585	Cairo	urban	urban governorate	male	5	No Disablity	#NULL!	no	yes	no	no	no	no	no	no	no	The child is not transeferred for suspected delay	university	No Apaprent Disability	A	3			Wife of HH head	Does not work does not look for work	30.1	university	HH Head	18 to less than 35	no apparent disability	A	0	0	0	0	0	0	0	0	0	0	0	0	0	0	0	0	0
660	6606	Cairo	urban	urban governorate	female	6	No Disablity	#NULL!	no	yes	no	no	yes	no	no	no	no	The child is not transeferred for suspected delay	High School and technical	No Apaprent Disability	A	2			Wife of HH head	Does not work does not look for work	34.3	Prep	HH Head	18 to less than 35	no apparent disability	A	0	0	0	0	0	0	0	0	0	0	0	0	0	0	0	0	0
662	6625	Cairo	urban	urban governorate	female	5	No Disablity	#NULL!	no	no	no	no	no	no	no	no	no	The child is not transeferred for suspected delay	High School and technical	No Apaprent Disability	A	1			Wife of HH head	Does not work does not look for work	34.7	Illeterate	HH Head	18 to less than 35	no apparent disability	A	0	0	0	0	0	0	0	0	0	0	0	0	0	0	0	0	0
663	6634	Cairo	urban	urban governorate	male	5	No Disablity	#NULL!	no	no	no	yes	no	no	no	no	no	The child is not transeferred for suspected delay	Illeterate	No Apaprent Disability	A	3			HH Head	work (paid-unpaid-his own-employer)	25.7	the child has no father in the HH	the child has no mother is not in the HH	18 to less than 35	99	#N/A	0	0	0	0	0	0	0	0	0	0	0	0	0	0	0	0	0
664	6645	Cairo	urban	urban governorate	male	5	No Disablity	#NULL!	no	yes	no	no	no	no	no	no	no	The child is not transeferred for suspected delay	Read and write	No Apaprent Disability	A	2			Wife of HH head	Does not work does not look for work	24.8	Read and write	HH Head	18 to less than 35	no apparent disability	A	0	0	0	0	0	0	0	0	0	0	0	0	0	0	0	0	0
665	6653	Cairo	urban	urban governorate	male	3	No Disablity	#NULL!	no	yes	no	no	no	no	no	no	yes	The child is not transeferred for suspected delay	High School and technical	No Apaprent Disability	A	1			Wife of HH head	Does not work does not look for work	21.3	Illeterate	HH Head	18 to less than 35	no apparent disability	A	0	0	0	0	0	0	0	0	0	0	0	0	0	0	0	0	0
667	6673	Cairo	urban	urban governorate	female	4	No Disablity	#NULL!	no	yes	no	no	yes	no	no	yes	no	The child is transferred for suspected delay	Illeterate	No Apaprent Disability	A	1			Wife of HH head	Does not work does not look for work	25.9	High School and technical	HH Head	18 to less than 35	no apparent disability	A	0	yes	yes	yes	yes	yes	0	0	0	0	0	0	0	yes	yes	yes	yes
668	6685	Cairo	urban	urban governorate	male	5	No Disablity	#NULL!	no	no	no	no	no	no	no	no	no	The child is not transeferred for suspected delay	High School and technical	No Apaprent Disability	A	1			Wife of HH head	Does not work does not look for work	33.2	Primary	HH Head	18 to less than 35	no apparent disability	A	0	0	0	0	0	0	0	0	0	0	0	0	0	0	0	0	0
672	6723	Cairo	urban	urban governorate	female	4	No Disablity	#NULL!	no	yes	no	no	yes	no	no	yes	no	The child is not transeferred for suspected delay	university	No Apaprent Disability	A	2			Wife of HH head	Does not work does not look for work	23.3	university	HH Head	18 to less than 35	no apparent disability	A	0	0	0	0	0	0	0	0	0	0	0	0	0	0	0	0	0
672	6724	Cairo	urban	urban governorate	female	4	No Disablity	#NULL!	no	yes	no	no	no	no	no	no	no	The child is not transeferred for suspected delay	university	No Apaprent Disability	A	2			Wife of HH head	Does not work does not look for work	23.7	university	HH Head	18 to less than 35	no apparent disability	A	0	0	0	0	0	0	0	0	0	0	0	0	0	0	0	0	0
674	6744	Cairo	urban	urban governorate	male	4	No Disablity	#NULL!	no	no	no	no	no	no	no	no	no	The child is not transeferred for suspected delay	High School and technical	No Apaprent Disability	A	2			Wife of HH head	Does not work does not look for work	22.4	High School and technical	HH Head	18 to less than 35	no apparent disability	A	0	0	0	0	0	0	0	0	0	0	0	0	0	0	0	0	0
675	6754	Cairo	urban	urban governorate	male	4	No Disablity	#NULL!	no	yes	no	no	no	no	no	no	no	The child is not transeferred for suspected delay	High School and technical	No Apaprent Disability	A	2			Wife of HH head	Does not work does not look for work	20.8	university	HH Head	18 to less than 35	no apparent disability	A	0	0	0	0	0	0	0	0	0	0	0	0	0	0	0	0	0
676	6763	Cairo	urban	urban governorate	male	4	No Disablity	#NULL!	no	yes	no	no	yes	no	no	yes	no	The child is transferred for suspected delay	High School and technical	No Apaprent Disability	A	2			Wife of HH head	Does not work does not look for work	23.5	Read and write	HH Head	18 to less than 35	no apparent disability	A	0	0	0	0	0	yes	0	0	0	0	0	0	0	yes	0	0	0
676	6764	Cairo	urban	urban governorate	female	4	No Disablity	#NULL!	no	yes	no	no	no	no	no	no	no	The child is not transeferred for suspected delay	High School and technical	No Apaprent Disability	A	2			Wife of HH head	Does not work does not look for work	25.7	Read and write	HH Head	18 to less than 35	no apparent disability	A	0	0	0	0	0	0	0	0	0	0	0	0	0	0	0	0	0
677	6773	Cairo	urban	urban governorate	male	4	No Disablity	#NULL!	no	yes	no	no	no	no	no	no	no	The child is not transeferred for suspected delay	university	No Apaprent Disability	A	2			Wife of HH head	Does not work does not look for work	23.1	university	HH Head	18 to less than 35	no apparent disability	A	0	0	0	0	0	0	0	0	0	0	0	0	0	0	0	0	0
677	6774	Cairo	urban	urban governorate	male	4	No Disablity	#NULL!	no	yes	no	no	no	no	no	no	no	The child is not transeferred for suspected delay	university	No Apaprent Disability	A	2			Wife of HH head	Does not work does not look for work	24.8	university	HH Head	18 to less than 35	no apparent disability	A	0	0	0	0	0	0	0	0	0	0	0	0	0	0	0	0	0
678	6786	Cairo	urban	urban governorate	female	7	No Disablity	#NULL!	no	yes	no	no	no	no	no	no	no	The child is not transeferred for suspected delay	Prep	No Apaprent Disability	A	3			Wife of HH head	Does not work does not look for work	26.3	Prep	HH Head	18 to less than 35	aparent disability	E	0	0	0	0	0	0	0	0	0	0	0	0	0	0	0	0	0
679	6795	Cairo	urban	urban governorate	female	6	No Disablity	#NULL!	no	yes	no	no	no	no	no	no	no	The child is not transeferred for suspected delay	High School and technical	No Apaprent Disability	A	4			Wife of HH head	Does not work does not look for work	27.2	High School and technical	HH Head	18 to less than 35	no apparent disability	A	0	0	0	0	0	0	0	0	0	0	0	0	0	0	0	0	0
679	6796	Cairo	urban	urban governorate	female	6	No Disablity	#NULL!	no	yes	no	no	no	no	no	no	no	The child is not transeferred for suspected delay	High School and technical	No Apaprent Disability	A	4			Wife of HH head	Does not work does not look for work	31	High School and technical	HH Head	18 to less than 35	no apparent disability	A	0	0	0	0	0	0	0	0	0	0	0	0	0	0	0	0	0
680	6804	Cairo	urban	urban governorate	female	5	No Disablity	#NULL!	no	yes	no	no	no	no	no	no	no	The child is not transeferred for suspected delay	High School and technical	No Apaprent Disability	A	2			Wife of HH head	Does not work does not look for work	25.8	High School and technical	HH Head	18 to less than 35	no apparent disability	A	0	0	0	0	0	0	0	0	0	0	0	0	0	0	0	0	0
681	6815	Cairo	urban	urban governorate	female	5	No Disablity	#NULL!	no	yes	no	yes	no	no	no	no	no	The child is not transeferred for suspected delay	High School and technical	No Apaprent Disability	A	3			Wife of HH head	Does not work does not look for work	25.2	High School and technical	HH Head	18 to less than 35	no apparent disability	A	0	0	0	0	0	0	0	0	0	0	0	0	0	0	0	0	0
682	6823	Cairo	urban	urban governorate	female	4	No Disablity	#NULL!	no	yes	no	no	no	no	no	no	no	The child is not transeferred for suspected delay	High School and technical	No Apaprent Disability	A	1			Wife of HH head	Does not work does not look for work	23	High School and technical	HH Head	18 to less than 35	no apparent disability	A	0	0	0	0	0	0	0	0	0	0	0	0	0	0	0	0	0
683	6833	Cairo	urban	urban governorate	male	3	No Disablity	#NULL!	no	no	no	no	no	no	no	no	no	The child is not transeferred for suspected delay	Read and write	No Apaprent Disability	A	1			Wife of HH head	Does not work does not look for work	23.9	High School and technical	HH Head	18 to less than 35	no apparent disability	A	0	0	0	0	0	0	0	0	0	0	0	0	0	0	0	0	0
685	6853	Cairo	urban	urban governorate	female	3	No Disablity	#NULL!	no	no	no	no	no	no	no	no	no	The child is not transeferred for suspected delay	Illeterate	No Apaprent Disability	A	1			Wife of HH head	Does not work does not look for work	19.9	Illeterate	HH Head	18 to less than 35	no apparent disability	A	0	0	0	0	0	0	0	0	0	0	0	0	0	0	0	0	0
688	6884	Cairo	urban	urban governorate	male	4	No Disablity	#NULL!	no	yes	no	yes	no	no	no	yes	no	The child is not transeferred for suspected delay	university	No Apaprent Disability	A	2			Wife of HH head	Does not work does not look for work	24.9	university	HH Head	18 to less than 35	no apparent disability	A	0	0	0	0	0	0	0	0	0	0	0	0	0	0	0	0	0
689	6893	Cairo	urban	urban governorate	male	4	No Disablity	#NULL!	no	yes	no	no	no	no	no	no	no	The child is not transeferred for suspected delay	university	No Apaprent Disability	A	2			Wife of HH head	Does not work does not look for work	24.5	High School and technical	HH Head	18 to less than 35	no apparent disability	A	0	0	0	0	0	0	0	0	0	0	0	0	0	0	0	0	0
689	6894	Cairo	urban	urban governorate	male	4	No Disablity	#NULL!	no	no	no	no	no	no	no	no	no	The child is not transeferred for suspected delay	university	No Apaprent Disability	A	2			Wife of HH head	Does not work does not look for work	26.5	High School and technical	HH Head	18 to less than 35	no apparent disability	A	0	0	0	0	0	0	0	0	0	0	0	0	0	0	0	0	0
690	6903	Cairo	urban	urban governorate	male	4	No Disablity	#NULL!	no	yes	no	no	no	no	no	no	no	The child is not transeferred for suspected delay	university	No Apaprent Disability	A	2			Wife of HH head	Does not work does not look for work	22.7	High School and technical	HH Head	18 to less than 35	no apparent disability	A	0	0	0	0	0	0	0	0	0	0	0	0	0	0	0	0	0
690	6904	Cairo	urban	urban governorate	male	4	No Disablity	#NULL!	no	yes	no	no	no	no	no	no	no	The child is not transeferred for suspected delay	university	No Apaprent Disability	A	2			Wife of HH head	Does not work does not look for work	24.8	High School and technical	HH Head	18 to less than 35	no apparent disability	A	0	0	0	0	0	0	0	0	0	0	0	0	0	0	0	0	0
692	6925	Cairo	urban	urban governorate	female	6	No Disablity	#NULL!	no	yes	no	no	no	no	no	yes	no	The child is not transeferred for suspected delay	the child has no moyther in the house	The child has no mother in the HH	99	3			his/her mother is not in the HH	The child has no mother in the HH	the child has no mother in the HH	Illeterate	HH Head	99	no apparent disability	A	0	0	0	0	0	0	0	0	0	0	0	0	0	0	0	0	0
693	6936	Cairo	urban	urban governorate	female	6	No Disablity	#NULL!	no	yes	no	no	no	no	no	no	no	The child is not transeferred for suspected delay	High School and technical	No Apaprent Disability	A	2			Wife of HH head	Does not work does not look for work	40.8	Prep	HH Head	40 +	no apparent disability	A	0	0	0	0	0	0	0	0	0	0	0	0	0	0	0	0	0
694	6946	Cairo	urban	urban governorate	male	6	No Disablity	#NULL!	no	no	no	no	no	no	no	no	no	The child is not transeferred for suspected delay	High School and technical	No Apaprent Disability	A	2			Wife of HH head	work (paid-unpaid-his own-employer)	36.9	High School and technical	HH Head	35 to less than 40	aparent disability	E	0	0	0	0	0	0	0	0	0	0	0	0	0	0	0	0	0
695	6953	Cairo	urban	urban governorate	male	4	No Disablity	#NULL!	no	yes	no	no	yes	no	no	no	no	The child is not transeferred for suspected delay	university	No Apaprent Disability	A	2	1	2	Wife of HH head	Does not work does not look for work	32.3	university	HH Head	18 to less than 35	no apparent disability	A	0	0	0	0	0	0	0	0	0	0	0	0	0	0	0	0	0
695	6954	Cairo	urban	urban governorate	male	4	No Disablity	#NULL!	no	yes	no	no	yes	no	no	no	no	The child is not transeferred for suspected delay	university	No Apaprent Disability	A	2	1	2	Wife of HH head	Does not work does not look for work	32.3	university	HH Head	18 to less than 35	no apparent disability	A	0	0	0	0	0	0	0	0	0	0	0	0	0	0	0	0	0
698	6985	Cairo	urban	urban governorate	female	6	No Disablity	#NULL!	no	no	no	no	yes	no	no	no	no	The child is not transeferred for suspected delay	Primary	No Apaprent Disability	A	3			Wife of HH head	Does not work does not look for work	27	Primary	HH Head	18 to less than 35	no apparent disability	A	0	0	0	0	0	0	0	0	0	0	0	0	0	0	0	0	0
701	7014	Cairo	urban	urban governorate	female	5	No Disablity	#NULL!	no	yes	no	no	no	no	no	no	no	The child is not transeferred for suspected delay	High School and technical	No Apaprent Disability	A	2			Wife of HH head	Does not work does not look for work	39.8	Read and write	HH Head	35 to less than 40	no apparent disability	A	0	0	0	0	0	0	0	0	0	0	0	0	0	0	0	0	0
701	7015	Cairo	urban	urban governorate	female	5	No Disablity	#NULL!	no	yes	no	no	no	no	no	no	no	The child is not transeferred for suspected delay	High School and technical	No Apaprent Disability	A	2			Wife of HH head	Does not work does not look for work	40.7	Read and write	HH Head	40 +	no apparent disability	A	0	0	0	0	0	0	0	0	0	0	0	0	0	0	0	0	0
702	7024	Cairo	urban	urban governorate	male	5	No Disablity	#NULL!	no	no	no	yes	yes	no	no	no	no	The child is not transeferred for suspected delay	High School and technical	No Apaprent Disability	A	2			Wife of HH head	Does not work does not look for work	26.8	Read and write	HH Head	18 to less than 35	no apparent disability	A	0	0	0	0	0	0	0	0	0	0	0	0	0	0	0	0	0
703	7033	Cairo	urban	urban governorate	male	3	No Disablity	#NULL!	no	yes	no	no	yes	no	no	no	no	The child is not transeferred for suspected delay	High School and technical	No Apaprent Disability	A	1			Wife of HH head	Does not work does not look for work	23.3	Above intermediate	HH Head	18 to less than 35	no apparent disability	A	0	0	0	0	0	0	0	0	0	0	0	0	0	0	0	0	0
704	7045	Cairo	urban	urban governorate	male	5	No Disablity	#NULL!	no	yes	no	no	no	no	no	no	no	The child is not transeferred for suspected delay	Read and write	No Apaprent Disability	A	4			HH Head	Does not work does not look for work	33.5	the child has no father in the HH	the child has no mother is not in the HH	18 to less than 35	99	#N/A	0	0	0	0	0	0	0	0	0	0	0	0	0	0	0	0	0
705	7053	Cairo	urban	urban governorate	male	3	No Disablity	#NULL!	no	yes	no	no	yes	no	no	yes	no	The child is transferred for suspected delay	High School and technical	No Apaprent Disability	A	2			HH Head	work (paid-unpaid-his own-employer)	27.1	the child has no father in the HH	the child has no mother is not in the HH	18 to less than 35	99	#N/A	0	0	0	0	0	yes	0	0	0	0	0	0	0	0	0	yes	0
707	7074	Cairo	urban	urban governorate	female	5	No Disablity	#NULL!	no	yes	no	no	no	no	no	no	no	The child is not transeferred for suspected delay	High School and technical	No Apaprent Disability	A	2			Wife of HH head	Does not work does not look for work	28.7	Read and write	HH Head	18 to less than 35	no apparent disability	A	0	0	0	0	0	0	0	0	0	0	0	0	0	0	0	0	0
710	7105	Cairo	urban	urban governorate	female	5	No Disablity	#NULL!	no	no	no	no	no	no	no	no	no	The child is not transeferred for suspected delay	the child has no moyther in the house	The child has no mother in the HH	99	3			his/her mother is not in the HH	The child has no mother in the HH	the child has no mother in the HH	the child has no father in the HH	the child has no mother is not in the HH	99	99	#N/A	0	0	0	0	0	0	0	0	0	0	0	0	0	0	0	0	0
711	7114	Cairo	urban	urban governorate	male	4	No Disablity	#NULL!	no	yes	no	no	no	no	no	no	no	The child is not transeferred for suspected delay	university	No Apaprent Disability	A	2			Wife of HH head	work (paid-unpaid-his own-employer)	29.8	university	HH Head	18 to less than 35	no apparent disability	A	0	0	0	0	0	0	0	0	0	0	0	0	0	0	0	0	0
712	7124	Cairo	urban	urban governorate	female	4	No Disablity	#NULL!	no	yes	no	no	no	no	no	no	no	The child is not transeferred for suspected delay	High School and technical	No Apaprent Disability	A	2			Wife of HH head	Does not work does not look for work	31.3	High School and technical	HH Head	18 to less than 35	no apparent disability	A	0	0	0	0	0	0	0	0	0	0	0	0	0	0	0	0	0
713	7132	Cairo	urban	urban governorate	male	4	No Disablity	#NULL!	no	يصعب التحديد (ي ت	no	no	no	no	no	no	no	The child is not transeferred for suspected delay	university	No Apaprent Disability	A	1			HH Head	Does not work does not look for work	29.8	the child has no father in the HH	the child has no mother is not in the HH	18 to less than 35	99	#N/A	0	0	0	0	0	0	0	0	0	0	0	0	0	0	0	0	0
714	7144	Cairo	urban	urban governorate	female	4	No Disablity	#NULL!	no	yes	no	no	yes	no	no	yes	no	The child is not transeferred for suspected delay	Primary	No Apaprent Disability	A	2			Wife of HH head	Does not work does not look for work	38.2	Primary	HH Head	35 to less than 40	no apparent disability	A	0	0	0	0	0	0	0	0	0	0	0	0	0	0	0	0	0
715	7156	Cairo	urban	urban governorate	male	6	No Disablity	#NULL!	no	no	no	no	no	no	no	no	no	The child is not transeferred for suspected delay	the child has no moyther in the house	The child has no mother in the HH	99	2			his/her mother is not in the HH	The child has no mother in the HH	the child has no mother in the HH	Illeterate	HH Head	99	no apparent disability	A	0	0	0	0	0	0	0	0	0	0	0	0	0	0	0	0	0
717	7174	Cairo	urban	urban governorate	male	4	No Disablity	#NULL!	no	yes	no	no	no	no	no	no	no	The child is not transeferred for suspected delay	university	No Apaprent Disability	A	2			Wife of HH head	Does not work does not look for work	37.8	High School and technical	HH Head	35 to less than 40	no apparent disability	A	0	0	0	0	0	0	0	0	0	0	0	0	0	0	0	0	0
718	7184	Cairo	urban	urban governorate	male	5	No Disablity	#NULL!	no	yes	no	no	no	no	no	no	no	The child is not transeferred for suspected delay	university	No Apaprent Disability	A	2			Wife of HH head	work (paid-unpaid-his own-employer)	29.5	Above intermediate	HH Head	18 to less than 35	no apparent disability	A	0	0	0	0	0	0	0	0	0	0	0	0	0	0	0	0	0
719	7196	Cairo	urban	urban governorate	male	6	No Disablity	#NULL!	no	no	no	no	yes	no	no	no	no	The child is not transeferred for suspected delay	university	No Apaprent Disability	A	2			Wife of HH head	work (paid-unpaid-his own-employer)	33.1	Above intermediate	HH Head	18 to less than 35	no apparent disability	A	0	0	0	0	0	0	0	0	0	0	0	0	0	0	0	0	0
720	7204	Cairo	urban	urban governorate	male	4	No Disablity	#NULL!	no	yes	no	no	no	no	no	no	no	The child is not transeferred for suspected delay	High School and technical	No Apaprent Disability	A	2			Wife of HH head	Does not work does not look for work	22.8	High School and technical	HH Head	18 to less than 35	no apparent disability	A	0	0	0	0	0	0	0	0	0	0	0	0	0	0	0	0	0
721	7214	Cairo	urban	urban governorate	male	5	No Disablity	#NULL!	no	yes	no	no	no	no	no	no	no	The child is not transeferred for suspected delay	university	No Apaprent Disability	A	2			Wife of HH head	work (paid-unpaid-his own-employer)	18.1	university	HH Head	18 to less than 35	no apparent disability	A	0	0	0	0	0	0	0	0	0	0	0	0	0	0	0	0	0
722	7223	Cairo	urban	urban governorate	female	4	No Disablity	#NULL!	no	yes	no	no	no	no	no	no	no	The child is not transeferred for suspected delay	High School and technical	No Apaprent Disability	A	2			Wife of HH head	Does not work does not look for work	24.3	university	HH Head	18 to less than 35	no apparent disability	A	0	0	0	0	0	0	0	0	0	0	0	0	0	0	0	0	0
722	7224	Cairo	urban	urban governorate	male	4	No Disablity	#NULL!	no	yes	no	no	no	no	no	no	no	The child is not transeferred for suspected delay	High School and technical	No Apaprent Disability	A	2			Wife of HH head	Does not work does not look for work	26.2	university	HH Head	18 to less than 35	no apparent disability	A	0	0	0	0	0	0	0	0	0	0	0	0	0	0	0	0	0
725	7255	Cairo	urban	urban governorate	male	5	No Disablity	#NULL!	no	yes	no	no	no	no	no	yes	no	The child is not transeferred for suspected delay	university	No Apaprent Disability	A	3			Wife of HH head	Does not work does not look for work	28.4	High School and technical	HH Head	18 to less than 35	no apparent disability	A	0	0	0	0	0	0	0	0	0	0	0	0	0	0	0	0	0
726	7264	Cairo	urban	urban governorate	female	4	No Disablity	#NULL!	no	yes	no	no	no	no	no	no	no	The child is not transeferred for suspected delay	university	No Apaprent Disability	A	2			Wife of HH head	Does not work does not look for work	26.3	High School and technical	HH Head	18 to less than 35	no apparent disability	A	0	0	0	0	0	0	0	0	0	0	0	0	0	0	0	0	0
729	7298	Cairo	urban	urban governorate	male	8	No Disablity	#NULL!	no	yes	no	no	yes	no	no	no	no	The child is not transeferred for suspected delay	Prep	No Apaprent Disability	A	3			Wife of HH head	Does not work does not look for work	33.3	Prep	HH Head	18 to less than 35	no apparent disability	A	0	0	0	0	0	0	0	0	0	0	0	0	0	0	0	0	0
730	7304	Cairo	urban	urban governorate	male	5	No Disablity	#NULL!	no	yes	no	no	no	yes	no	yes	no	The child is transferred for suspected delay	Illeterate	No Apaprent Disability	A	3			Wife of HH head	Does not work does not look for work	24.6	High School and technical	HH Head	18 to less than 35	no apparent disability	A	0	0	yes	yes	0	0	0	0	0	0	0	0	0	0	yes	0	0
730	7305	Cairo	urban	urban governorate	male	5	No Disablity	#NULL!	no	yes	no	no	no	no	no	no	no	The child is not transeferred for suspected delay	Illeterate	No Apaprent Disability	A	3			Wife of HH head	Does not work does not look for work	27.3	High School and technical	HH Head	18 to less than 35	no apparent disability	A	0	0	0	0	0	0	0	0	0	0	0	0	0	0	0	0	0
731	7313	Cairo	urban	urban governorate	female	5	No Disablity	#NULL!	no	yes	no	no	no	no	no	no	no	The child is not transeferred for suspected delay	High School and technical	No Apaprent Disability	A	3			Wife of HH head	Does not work does not look for work	22.7	university	HH Head	18 to less than 35	no apparent disability	A	0	0	0	0	0	0	0	0	0	0	0	0	0	0	0	0	0
731	7314	Cairo	urban	urban governorate	male	5	No Disablity	#NULL!	no	yes	no	no	no	no	no	yes	no	The child is not transeferred for suspected delay	High School and technical	No Apaprent Disability	A	3	1	2	Wife of HH head	Does not work does not look for work	25.5	university	HH Head	18 to less than 35	no apparent disability	A	0	0	0	0	0	0	0	0	0	0	0	0	0	0	0	0	0
731	7315	Cairo	urban	urban governorate	male	5	No Disablity	#NULL!	no	yes	no	no	no	no	no	yes	no	The child is not transeferred for suspected delay	High School and technical	No Apaprent Disability	A	3	1	2	Wife of HH head	Does not work does not look for work	25.5	university	HH Head	18 to less than 35	no apparent disability	A	0	0	0	0	0	0	0	0	0	0	0	0	0	0	0	0	0
732	7324	Cairo	urban	urban governorate	male	4	No Disablity	#NULL!	no	yes	no	no	no	no	no	no	no	The child is not transeferred for suspected delay	High School and technical	No Apaprent Disability	A	2			Wife of HH head	Does not work does not look for work	32.1	Above intermediate	HH Head	18 to less than 35	no apparent disability	A	0	0	0	0	0	0	0	0	0	0	0	0	0	0	0	0	0
734	7346	Cairo	urban	urban governorate	female	6	No Disablity	#NULL!	no	yes	no	no	yes	no	no	yes	no	The child is not transeferred for suspected delay	university	No Apaprent Disability	A	3			Wife of HH head	Does not work does not look for work	28.6	Above intermediate	HH Head	18 to less than 35	no apparent disability	A	0	0	0	0	0	0	0	0	0	0	0	0	0	0	0	0	0
735	7355	Cairo	urban	urban governorate	male	6	No Disablity	#NULL!	no	no	no	no	yes	no	no	no	no	The child is transferred for suspected delay	High School and technical	No Apaprent Disability	A	4			Wife of HH head	Does not work does not look for work	26.6	Read and write	HH Head	18 to less than 35	no apparent disability	A	0	0	0	0	0	0	0	0	0	0	0	0	0	0	0	0	0
735	7356	Cairo	urban	urban governorate	female	6	No Disablity	#NULL!	no	no	no	no	yes	no	no	no	no	The child is not transeferred for suspected delay	High School and technical	No Apaprent Disability	A	4			Wife of HH head	Does not work does not look for work	28.8	Read and write	HH Head	18 to less than 35	no apparent disability	A	0	0	0	0	0	0	0	0	0	0	0	0	0	0	0	0	0
736	7365	Cairo	urban	urban governorate	female	5	No Disablity	#NULL!	no	yes	no	no	yes	no	no	no	no	The child is not transeferred for suspected delay	High School and technical	No Apaprent Disability	A	3			Wife of HH head	Does not work does not look for work	33.2	High School and technical	HH Head	18 to less than 35	no apparent disability	A	0	0	0	0	0	0	0	0	0	0	0	0	0	0	0	0	0
737	7374	Cairo	urban	urban governorate	female	4	No Disablity	#NULL!	no	no	no	no	no	no	no	no	no	The child is not transeferred for suspected delay	High School and technical	No Apaprent Disability	A	2			Wife of HH head	Does not work does not look for work	31.3	High School and technical	HH Head	18 to less than 35	no apparent disability	A	0	0	0	0	0	0	0	0	0	0	0	0	0	0	0	0	0
741	7413	Cairo	urban	urban governorate	female	3	No Disablity	#NULL!	no	yes	no	no	yes	no	no	no	no	The child is not transeferred for suspected delay	High School and technical	No Apaprent Disability	A	1			Wife of HH head	Does not work does not look for work	17.4	Above intermediate	HH Head	15 to less than 18	no apparent disability	A	0	0	0	0	0	0	0	0	0	0	0	0	0	0	0	0	0
742	7424	Cairo	urban	urban governorate	male	4	No Disablity	#NULL!	no	yes	no	no	no	no	no	no	no	The child is not transeferred for suspected delay	post grduate	No Apaprent Disability	A	2			Wife of HH head	work (paid-unpaid-his own-employer)	30.3	High School and technical	HH Head	18 to less than 35	no apparent disability	A	0	0	0	0	0	0	0	0	0	0	0	0	0	0	0	0	0
747	7477	Cairo	urban	urban governorate	female	7	No Disablity	#NULL!	no	no	no	no	no	no	no	no	no	The child is not transeferred for suspected delay	Illeterate	No Apaprent Disability	A	2			Wife of HH head	Does not work does not look for work	34.6	Illeterate	HH Head	18 to less than 35	no apparent disability	A	0	0	0	0	0	0	0	0	0	0	0	0	0	0	0	0	0
749	7493	Cairo	urban	urban governorate	female	4	No Disablity	#NULL!	no	no	no	no	yes	no	no	yes	no	The child is transferred for suspected delay	Illeterate	No Apaprent Disability	A	1			Wife of HH head	Does not work does not look for work	22	Above intermediate	HH Head	18 to less than 35	no apparent disability	A	0	0	0	yes	0	0	0	0	0	0	0	0	yes	0	0	0	0
753	7533	Cairo	urban	urban governorate	male	4	No Disablity	#NULL!	no	no	no	no	yes	no	no	no	no	The child is not transeferred for suspected delay	university	No Apaprent Disability	A	1			Wife of HH head	work (paid-unpaid-his own-employer)	25.1	university	HH Head	18 to less than 35	no apparent disability	A	0	0	0	0	0	0	0	0	0	0	0	0	0	0	0	0	0
755	7553	Cairo	urban	urban governorate	male	4	No Disablity	#NULL!	no	no	no	no	no	no	no	no	no	The child is transferred for suspected delay	university	No Apaprent Disability	A	2			Wife of HH head	Does not work does not look for work	28.2	university	HH Head	18 to less than 35	no apparent disability	A	0	0	0	0	0	0	0	0	0	0	0	0	0	0	0	0	0
755	7554	Cairo	urban	urban governorate	male	4	No Disablity	#NULL!	no	no	no	no	no	no	no	yes	no	The child is transferred for suspected delay	university	No Apaprent Disability	A	2			Wife of HH head	Does not work does not look for work	30.1	university	HH Head	18 to less than 35	no apparent disability	A	0	0	yes	yes	0	0	0	0	0	0	0	0	0	0	0	0	yes
756	7563	Cairo	urban	urban governorate	female	4	No Disablity	#NULL!	no	no	no	no	no	no	no	no	no	The child is not transeferred for suspected delay	university	No Apaprent Disability	A	2			Wife of HH head	Does not work does not look for work	20.7	university	HH Head	18 to less than 35	no apparent disability	A	0	0	0	0	0	0	0	0	0	0	0	0	0	0	0	0	0
756	7564	Cairo	urban	urban governorate	male	4	No Disablity	#NULL!	yes	yes	yes	yes	no	no	no	yes	no	The child is not transeferred for suspected delay	university	No Apaprent Disability	A	2			Wife of HH head	Does not work does not look for work	21.6	university	HH Head	18 to less than 35	no apparent disability	A	0	0	0	0	0	0	0	0	0	0	0	0	0	0	0	0	0
757	7573	Cairo	urban	urban governorate	male	4	No Disablity	#NULL!	no	no	no	no	yes	no	no	yes	no	The child is not transeferred for suspected delay	university	No Apaprent Disability	A	2			Wife of HH head	Does not work does not look for work	25.5	university	HH Head	18 to less than 35	no apparent disability	A	0	0	0	0	0	0	0	0	0	0	0	0	0	0	0	0	0
757	7574	Cairo	urban	urban governorate	female	4	No Disablity	#NULL!	no	no	no	no	yes	no	no	yes	no	The child is not transeferred for suspected delay	university	No Apaprent Disability	A	2			Wife of HH head	Does not work does not look for work	27.8	university	HH Head	18 to less than 35	no apparent disability	A	0	0	0	0	0	0	0	0	0	0	0	0	0	0	0	0	0
758	7584	Cairo	urban	urban governorate	male	4	No Disablity	#NULL!	no	no	no	no	yes	no	no	no	no	The child is not transeferred for suspected delay	university	No Apaprent Disability	A	2			Wife of HH head	Does not work does not look for work	29	university	HH Head	18 to less than 35	no apparent disability	A	0	0	0	0	0	0	0	0	0	0	0	0	0	0	0	0	0
761	7614	Cairo	urban	urban governorate	female	6	No Disablity	#NULL!	no	no	no	no	no	no	no	no	no	The child is not transeferred for suspected delay	Illeterate	No Apaprent Disability	A	3			Wife of HH head	Does not work does not look for work	21.4	university	HH Head	18 to less than 35	no apparent disability	A	0	0	0	0	0	0	0	0	0	0	0	0	0	0	0	0	0
761	7615	Cairo	urban	urban governorate	male	6	No Disablity	#NULL!	no	no	no	no	no	no	no	no	no	The child is not transeferred for suspected delay	Illeterate	No Apaprent Disability	A	3			Wife of HH head	Does not work does not look for work	22.4	university	HH Head	18 to less than 35	no apparent disability	A	0	0	0	0	0	0	0	0	0	0	0	0	0	0	0	0	0
763	7634	Cairo	urban	urban governorate	male	6	No Disablity	#NULL!	no	no	no	no	yes	no	no	no	no	The child is not transeferred for suspected delay	university	No Apaprent Disability	A	3			Wife of HH head	Does not work does not look for work	29.8	university	HH Head	18 to less than 35	no apparent disability	A	0	0	0	0	0	0	0	0	0	0	0	0	0	0	0	0	0
763	7635	Cairo	urban	urban governorate	female	6	No Disablity	#NULL!	no	no	no	no	yes	no	no	yes	no	The child is not transeferred for suspected delay	university	No Apaprent Disability	A	3			Wife of HH head	Does not work does not look for work	31.3	university	HH Head	18 to less than 35	no apparent disability	A	0	0	0	0	0	0	0	0	0	0	0	0	0	0	0	0	0
764	7643	Cairo	urban	urban governorate	male	4	No Disablity	#NULL!	no	no	no	no	no	no	no	no	no	The child is not transeferred for suspected delay	university	No Apaprent Disability	A	2			Wife of HH head	Does not work does not look for work	33.8	university	HH Head	18 to less than 35	no apparent disability	A	0	0	0	0	0	0	0	0	0	0	0	0	0	0	0	0	0
764	7644	Cairo	urban	urban governorate	female	4	No Disablity	#NULL!	no	no	no	no	no	no	no	no	no	The child is not transeferred for suspected delay	university	No Apaprent Disability	A	2			Wife of HH head	Does not work does not look for work	32.4	university	HH Head	18 to less than 35	no apparent disability	A	0	0	0	0	0	0	0	0	0	0	0	0	0	0	0	0	0
765	7654	Cairo	urban	urban governorate	female	5	No Disablity	#NULL!	no	no	no	no	no	no	no	no	no	The child is not transeferred for suspected delay	Above intermediate	No Apaprent Disability	A	3			Wife of HH head	Does not work does not look for work	22.9	Above intermediate	HH Head	18 to less than 35	no apparent disability	A	0	0	0	0	0	0	0	0	0	0	0	0	0	0	0	0	0
765	7655	Cairo	urban	urban governorate	male	5	No Disablity	#NULL!	no	no	no	no	no	no	no	no	no	The child is transferred for suspected delay	Above intermediate	No Apaprent Disability	A	3			Wife of HH head	Does not work does not look for work	25.9	Above intermediate	HH Head	18 to less than 35	no apparent disability	A	0	yes	0	0	0	0	yes	0	0	0	0	0	0	0	0	0	0
766	7663	Cairo	urban	urban governorate	female	5	No Disablity	#NULL!	no	no	no	no	no	no	no	no	no	The child is not transeferred for suspected delay	university	No Apaprent Disability	A	2			Wife of HH head	Does not work does not look for work	21.7	university	HH Head	18 to less than 35	no apparent disability	A	0	0	0	0	0	0	0	0	0	0	0	0	0	0	0	0	0
766	7664	Cairo	urban	urban governorate	female	5	No Disablity	#NULL!	no	no	no	no	no	no	no	no	no	The child is not transeferred for suspected delay	university	No Apaprent Disability	A	2			Wife of HH head	Does not work does not look for work	23.5	university	HH Head	18 to less than 35	no apparent disability	A	0	0	0	0	0	0	0	0	0	0	0	0	0	0	0	0	0
770	7705	Cairo	urban	urban governorate	female	5	No Disablity	#NULL!	no	no	no	no	yes	no	no	no	no	The child is not transeferred for suspected delay	university	No Apaprent Disability	A	2			Wife of HH head	Does not work does not look for work	38.5	university	HH Head	35 to less than 40	no apparent disability	A	0	0	0	0	0	0	0	0	0	0	0	0	0	0	0	0	0
772	7723	Cairo	urban	urban governorate	male	4	No Disablity	#NULL!	no	no	no	no	no	no	no	no	no	The child is not transeferred for suspected delay	university	No Apaprent Disability	A	1			Wife of HH head	Does not work does not look for work	31.2	university	HH Head	18 to less than 35	no apparent disability	A	0	0	0	0	0	0	0	0	0	0	0	0	0	0	0	0	0
773	7733	Cairo	urban	urban governorate	male	3	No Disablity	#NULL!	no	no	no	no	yes	no	no	yes	no	The child is not transeferred for suspected delay	#NULL!	No Apaprent Disability	A	1			Wife of HH head	#NULL!	#NULL!	university	HH Head	#NULL!	no apparent disability	A	0	0	0	0	0	0	0	0	0	0	0	0	0	0	0	0	0
774	7746	Cairo	urban	urban governorate	female	6	No Disablity	#NULL!	no	no	no	no	yes	no	no	no	no	The child is not transeferred for suspected delay	High School and technical	No Apaprent Disability	A	2			Wife of HH head	Does not work does not look for work	33.1	Above intermediate	HH Head	18 to less than 35	no apparent disability	A	0	0	0	0	0	0	0	0	0	0	0	0	0	0	0	0	0
775	7754	Cairo	urban	urban governorate	female	4	No Disablity	#NULL!	no	no	no	no	yes	no	no	no	no	The child is not transeferred for suspected delay	university	No Apaprent Disability	A	2			Wife of HH head	Does not work does not look for work	29	university	HH Head	18 to less than 35	no apparent disability	A	0	0	0	0	0	0	0	0	0	0	0	0	0	0	0	0	0
778	7785	Cairo	urban	urban governorate	male	5	No Disablity	#NULL!	no	no	no	no	yes	no	no	no	no	The child is not transeferred for suspected delay	university	No Apaprent Disability	A	1			Wife of HH head	Does not work does not look for work	39.9	university	HH Head	35 to less than 40	no apparent disability	A	0	0	0	0	0	0	0	0	0	0	0	0	0	0	0	0	0
779	7794	Cairo	urban	urban governorate	male	4	No Disablity	#NULL!	no	no	no	no	no	no	no	no	no	The child is not transeferred for suspected delay	university	No Apaprent Disability	A	2			Wife of HH head	Does not work does not look for work	28.4	university	HH Head	18 to less than 35	no apparent disability	A	0	0	0	0	0	0	0	0	0	0	0	0	0	0	0	0	0
780	7804	Cairo	urban	urban governorate	male	5	No Disablity	#NULL!	no	no	no	no	yes	no	no	no	no	The child is transferred for suspected delay	university	No Apaprent Disability	A	2			Wife of HH head	Does not work does not look for work	28.8	university	HH Head	18 to less than 35	no apparent disability	A	0	0	0	yes	0	yes	0	0	0	0	0	0	0	0	yes	yes	0
782	7825	Cairo	urban	urban governorate	male	5	No Disablity	#NULL!	no	no	no	no	yes	no	no	no	no	The child is not transeferred for suspected delay	university	No Apaprent Disability	A	3			Wife of HH head	Does not work does not look for work	27.2	university	HH Head	18 to less than 35	no apparent disability	A	0	0	0	0	0	0	0	0	0	0	0	0	0	0	0	0	0
783	7833	Cairo	urban	urban governorate	female	3	No Disablity	#NULL!	no	no	no	no	no	no	no	no	no	The child is not transeferred for suspected delay	university	No Apaprent Disability	A	1			Wife of HH head	Does not work does not look for work	24.2	university	HH Head	18 to less than 35	no apparent disability	A	0	0	0	0	0	0	0	0	0	0	0	0	0	0	0	0	0
785	7854	Cairo	urban	urban governorate	male	5	No Disablity	#NULL!	no	no	no	no	no	no	no	no	no	The child is not transeferred for suspected delay	university	No Apaprent Disability	A	3			Wife of HH head	Does not work does not look for work	40.4	university	HH Head	40 +	no apparent disability	A	0	0	0	0	0	0	0	0	0	0	0	0	0	0	0	0	0
785	7855	Cairo	urban	urban governorate	female	5	No Disablity	#NULL!	no	no	no	no	yes	no	no	yes	no	The child is not transeferred for suspected delay	university	No Apaprent Disability	A	3			Wife of HH head	Does not work does not look for work	40.9	university	HH Head	40 +	no apparent disability	A	0	0	0	0	0	0	0	0	0	0	0	0	0	0	0	0	0
786	7863	Cairo	urban	urban governorate	male	4	No Disablity	#NULL!	no	no	no	no	no	no	no	no	no	The child is not transeferred for suspected delay	university	No Apaprent Disability	A	2	1	2	Wife of HH head	work (paid-unpaid-his own-employer)	29.8	university	HH Head	18 to less than 35	no apparent disability	A	0	0	0	0	0	0	0	0	0	0	0	0	0	0	0	0	0
786	7864	Cairo	urban	urban governorate	male	4	No Disablity	#NULL!	no	no	no	no	no	no	no	no	no	The child is not transeferred for suspected delay	university	No Apaprent Disability	A	2	1	2	Wife of HH head	work (paid-unpaid-his own-employer)	29.8	university	HH Head	18 to less than 35	no apparent disability	A	0	0	0	0	0	0	0	0	0	0	0	0	0	0	0	0	0
787	7873	Cairo	urban	urban governorate	male	4	No Disablity	#NULL!	no	no	no	no	no	no	no	no	no	The child is not transeferred for suspected delay	High School and technical	No Apaprent Disability	A	2			Wife of HH head	Does not work does not look for work	21.8	High School and technical	HH Head	18 to less than 35	no apparent disability	A	0	0	0	0	0	0	0	0	0	0	0	0	0	0	0	0	0
787	7874	Cairo	urban	urban governorate	female	4	No Disablity	#NULL!	no	no	no	no	no	no	no	no	no	The child is not transeferred for suspected delay	High School and technical	No Apaprent Disability	A	2			Wife of HH head	Does not work does not look for work	24.8	High School and technical	HH Head	18 to less than 35	no apparent disability	A	0	0	0	0	0	0	0	0	0	0	0	0	0	0	0	0	0
788	7883	Cairo	urban	urban governorate	male	3	No Disablity	#NULL!	no	no	no	no	no	no	no	no	no	The child is not transeferred for suspected delay	High School and technical	No Apaprent Disability	A	1			Wife of HH head	Does not work does not look for work	25.9	High School and technical	HH Head	18 to less than 35	no apparent disability	A	0	0	0	0	0	0	0	0	0	0	0	0	0	0	0	0	0
789	7894	Cairo	urban	urban governorate	male	4	No Disablity	#NULL!	no	yes	no	no	no	no	no	no	no	The child is not transeferred for suspected delay	High School and technical	No Apaprent Disability	A	2			Wife of HH head	Does not work does not look for work	23.8	Above intermediate	HH Head	18 to less than 35	no apparent disability	A	0	0	0	0	0	0	0	0	0	0	0	0	0	0	0	0	0
792	7922	Cairo	urban	urban governorate	female	2	No Disablity	#NULL!	no	yes	no	no	yes	no	no	no	no	The child is not transeferred for suspected delay	High School and technical	No Apaprent Disability	A	1			HH Head	Does not work does not look for work	22.9	High School and technical	HH Head	18 to less than 35	no apparent disability	A	0	0	0	0	0	0	0	0	0	0	0	0	0	0	0	0	0
793	7933	Cairo	urban	urban governorate	male	3	No Disablity	#NULL!	no	yes	no	no	no	no	no	no	no	The child is not transeferred for suspected delay	High School and technical	No Apaprent Disability	A	1			Wife of HH head	Does not work does not look for work	22.8	High School and technical	HH Head	18 to less than 35	no apparent disability	A	0	0	0	0	0	0	0	0	0	0	0	0	0	0	0	0	0
794	7944	Cairo	urban	urban governorate	female	4	Disable	#NULL!	no	yes	no	yes	yes	no	no	no	no	The child is transferred for suspected delay	Read and write	No Apaprent Disability	A	1			Wife of HH head	work (paid-unpaid-his own-employer)	44.2	Read and write	HH Head	40 +	aparent disability	C	0	yes	0	0	0	yes	0	yes	yes	0	0	0	0	yes	yes	0	0
795	7955	Cairo	urban	urban governorate	female	5	No Disablity	#NULL!	no	no	no	no	no	no	no	no	no	The child is not transeferred for suspected delay	university	No Apaprent Disability	A	3			Wife of HH head	Does not work does not look for work	30	university	HH Head	18 to less than 35	no apparent disability	A	0	0	0	0	0	0	0	0	0	0	0	0	0	0	0	0	0
796	7963	Cairo	urban	urban governorate	female	3	No Disablity	#NULL!	no	no	no	no	no	no	no	no	no	The child is not transeferred for suspected delay	High School and technical	No Apaprent Disability	A	1			Wife of HH head	Does not work does not look for work	19.4	Prep	HH Head	18 to less than 35	no apparent disability	A	0	0	0	0	0	0	0	0	0	0	0	0	0	0	0	0	0
797	7973	Cairo	urban	urban governorate	male	4	No Disablity	#NULL!	no	yes	no	no	yes	no	no	yes	no	The child is not transeferred for suspected delay	High School and technical	No Apaprent Disability	A	2			Wife of HH head	Does not work does not look for work	20.3	Illeterate	HH Head	18 to less than 35	no apparent disability	A	0	0	0	0	0	0	0	0	0	0	0	0	0	0	0	0	0
797	7974	Cairo	urban	urban governorate	male	4	No Disablity	#NULL!	no	yes	no	no	no	no	no	no	no	The child is not transeferred for suspected delay	High School and technical	No Apaprent Disability	A	2			Wife of HH head	Does not work does not look for work	23.5	Illeterate	HH Head	18 to less than 35	no apparent disability	A	0	0	0	0	0	0	0	0	0	0	0	0	0	0	0	0	0
798	7986	Cairo	urban	urban governorate	male	6	No Disablity	#NULL!	no	yes	no	no	yes	no	no	no	no	The child is not transeferred for suspected delay	High School and technical	No Apaprent Disability	A	2			Wife of HH head	Does not work does not look for work	31.9	Primary	HH Head	18 to less than 35	no apparent disability	A	0	0	0	0	0	0	0	0	0	0	0	0	0	0	0	0	0
799	7995	Cairo	urban	urban governorate	male	6	No Disablity	#NULL!	no	yes	no	no	no	no	no	yes	no	The child is not transeferred for suspected delay	Read and write	No Apaprent Disability	A	2			Wife of HH head	Does not work does not look for work	31.8	High School and technical	HH Head	18 to less than 35	aparent disability	d	0	0	0	0	0	0	0	0	0	0	0	0	0	0	0	0	0
801	8014	Cairo	urban	urban governorate	female	6	No Disablity	#NULL!	no	yes	no	no	no	no	no	no	no	The child is not transeferred for suspected delay	Read and write	No Apaprent Disability	A	3			Wife of HH head	Does not work does not look for work	18.8	High School and technical	HH Head	18 to less than 35	no apparent disability	A	0	0	0	0	0	0	0	0	0	0	0	0	0	0	0	0	0
801	8015	Cairo	urban	urban governorate	male	6	No Disablity	#NULL!	no	yes	no	no	no	no	no	no	no	The child is not transeferred for suspected delay	Read and write	No Apaprent Disability	A	3			Wife of HH head	Does not work does not look for work	19.8	High School and technical	HH Head	18 to less than 35	no apparent disability	A	0	0	0	0	0	0	0	0	0	0	0	0	0	0	0	0	0
802	8023	Cairo	urban	urban governorate	female	5	No Disablity	#NULL!	no	yes	no	no	no	no	no	no	no	The child is not transeferred for suspected delay	High School and technical	No Apaprent Disability	A	3			Wife of HH head	Does not work does not look for work	22.8	High School and technical	HH Head	18 to less than 35	no apparent disability	A	0	0	0	0	0	0	0	0	0	0	0	0	0	0	0	0	0
802	8024	Cairo	urban	urban governorate	male	5	No Disablity	#NULL!	no	yes	no	no	no	no	no	no	no	The child is not transeferred for suspected delay	High School and technical	No Apaprent Disability	A	3			Wife of HH head	Does not work does not look for work	24.8	High School and technical	HH Head	18 to less than 35	no apparent disability	A	0	0	0	0	0	0	0	0	0	0	0	0	0	0	0	0	0
802	8025	Cairo	urban	urban governorate	female	5	No Disablity	#NULL!	no	yes	no	yes	no	no	no	no	no	The child is not transeferred for suspected delay	High School and technical	No Apaprent Disability	A	3			Wife of HH head	Does not work does not look for work	27.3	High School and technical	HH Head	18 to less than 35	no apparent disability	A	0	0	0	0	0	0	0	0	0	0	0	0	0	0	0	0	0
804	8045	Cairo	urban	urban governorate	male	5	No Disablity	#NULL!	no	yes	no	no	no	no	no	yes	no	The child is transferred for suspected delay	Read and write	No Apaprent Disability	A	3			Wife of HH head	Does not work does not look for work	29.9	Read and write	HH Head	18 to less than 35	no apparent disability	A	yes	0	0	0	yes	yes	yes	0	0	0	yes	yes	yes	0	0	0	0
805	8053	Cairo	urban	urban governorate	female	4	No Disablity	#NULL!	no	no	no	no	no	no	no	no	no	The child is not transeferred for suspected delay	Read and write	No Apaprent Disability	A	2			Wife of HH head	Does not work does not look for work	15.6	Illeterate	HH Head	15 to less than 18	no apparent disability	A	0	0	0	0	0	0	0	0	0	0	0	0	0	0	0	0	0
805	8054	Cairo	urban	urban governorate	female	4	No Disablity	#NULL!	no	no	no	no	no	no	no	no	no	The child is not transeferred for suspected delay	Read and write	No Apaprent Disability	A	2			Wife of HH head	Does not work does not look for work	19.1	Illeterate	HH Head	18 to less than 35	no apparent disability	A	0	0	0	0	0	0	0	0	0	0	0	0	0	0	0	0	0
807	8074	Cairo	urban	urban governorate	male	4	No Disablity	#NULL!	no	yes	no	no	no	no	no	no	no	The child is not transeferred for suspected delay	High School and technical	No Apaprent Disability	A	2			Wife of HH head	Does not work does not look for work	25.3	university	HH Head	18 to less than 35	no apparent disability	A	0	0	0	0	0	0	0	0	0	0	0	0	0	0	0	0	0
809	8093	Cairo	urban	urban governorate	female	3	No Disablity	#NULL!	no	yes	no	no	yes	no	no	yes	no	The child is not transeferred for suspected delay	High School and technical	No Apaprent Disability	A	1			Wife of HH head	Does not work does not look for work	16.3	High School and technical	HH Head	15 to less than 18	no apparent disability	A	0	0	0	0	0	0	0	0	0	0	0	0	0	0	0	0	0
810	8104	Cairo	urban	urban governorate	male	5	No Disablity	#NULL!	no	yes	no	no	yes	no	no	yes	no	The child is not transeferred for suspected delay	High School and technical	No Apaprent Disability	A	3			Wife of HH head	work (paid-unpaid-his own-employer)	27.5	High School and technical	HH Head	18 to less than 35	no apparent disability	A	0	0	0	0	0	0	0	0	0	0	0	0	0	0	0	0	0
810	8105	Cairo	urban	urban governorate	female	5	No Disablity	#NULL!	no	yes	no	no	yes	no	no	yes	no	The child is not transeferred for suspected delay	High School and technical	No Apaprent Disability	A	3			Wife of HH head	work (paid-unpaid-his own-employer)	30.8	High School and technical	HH Head	18 to less than 35	no apparent disability	A	0	0	0	0	0	0	0	0	0	0	0	0	0	0	0	0	0
811	8115	Cairo	urban	urban governorate	female	5	No Disablity	#NULL!	no	no	no	no	no	no	no	no	no	The child is not transeferred for suspected delay	High School and technical	No Apaprent Disability	A	3			Wife of HH head	Does not work does not look for work	30.3	university	HH Head	18 to less than 35	no apparent disability	A	0	0	0	0	0	0	0	0	0	0	0	0	0	0	0	0	0
813	8133	Cairo	urban	urban governorate	female	4	No Disablity	#NULL!	no	yes	no	no	yes	no	no	no	no	The child is not transeferred for suspected delay	Primary	No Apaprent Disability	A	1			Wife of HH head	Does not work does not look for work	22.1	High School and technical	HH Head	18 to less than 35	no apparent disability	A	0	0	0	0	0	0	0	0	0	0	0	0	0	0	0	0	0
815	8154	Cairo	urban	urban governorate	female	5	No Disablity	#NULL!	no	no	no	no	no	no	no	no	no	The child is not transeferred for suspected delay	Read and write	No Apaprent Disability	A	2			Wife of HH head	Does not work does not look for work	22.3	Read and write	HH Head	18 to less than 35	no apparent disability	A	0	0	0	0	0	0	0	0	0	0	0	0	0	0	0	0	0
816	8162	Cairo	urban	urban governorate	female	2	No Disablity	#NULL!	no	no	no	no	no	no	no	no	no	The child is not transeferred for suspected delay	Read and write	No Apaprent Disability	A	1			HH Head	Does not work does not look for work	25.8	the child has no father in the HH	the child has no mother is not in the HH	18 to less than 35	99	#N/A	0	0	0	0	0	0	0	0	0	0	0	0	0	0	0	0	0
817	8174	Cairo	urban	urban governorate	male	4	No Disablity	#NULL!	no	yes	no	no	no	no	no	no	no	The child is not transeferred for suspected delay	Illeterate	No Apaprent Disability	A	2			Wife of HH head	Does not work does not look for work	23.8	Illeterate	HH Head	18 to less than 35	aparent disability	E	0	0	0	0	0	0	0	0	0	0	0	0	0	0	0	0	0
819	8194	Cairo	urban	urban governorate	male	5	No Disablity	#NULL!	no	no	no	no	no	no	no	no	no	The child is not transeferred for suspected delay	Read and write	No Apaprent Disability	A	2			Wife of HH head	Does not work does not look for work	35.5	Read and write	HH Head	35 to less than 40	no apparent disability	A	0	0	0	0	0	0	0	0	0	0	0	0	0	0	0	0	0
819	8195	Cairo	urban	urban governorate	male	5	No Disablity	#NULL!	no	no	no	no	no	no	no	no	no	The child is not transeferred for suspected delay	Read and write	No Apaprent Disability	A	2			Wife of HH head	Does not work does not look for work	37.6	Read and write	HH Head	35 to less than 40	no apparent disability	A	0	0	0	0	0	0	0	0	0	0	0	0	0	0	0	0	0
821	8213	Cairo	urban	urban governorate	female	3	No Disablity	#NULL!	no	no	no	no	no	no	no	no	no	The child is not transeferred for suspected delay	Illeterate	No Apaprent Disability	A	1			Wife of HH head	Does not work does not look for work	21.5	Illeterate	HH Head	18 to less than 35	no apparent disability	A	0	0	0	0	0	0	0	0	0	0	0	0	0	0	0	0	0
822	8223	Cairo	urban	urban governorate	female	4	No Disablity	#NULL!	no	yes	no	no	no	no	no	no	no	The child is not transeferred for suspected delay	High School and technical	No Apaprent Disability	A	2			Wife of HH head	Does not work does not look for work	25.1	Illeterate	HH Head	18 to less than 35	no apparent disability	A	0	0	0	0	0	0	0	0	0	0	0	0	0	0	0	0	0
822	8224	Cairo	urban	urban governorate	male	4	No Disablity	#NULL!	no	yes	no	no	no	no	no	no	no	The child is not transeferred for suspected delay	High School and technical	No Apaprent Disability	A	2			Wife of HH head	Does not work does not look for work	26.6	Illeterate	HH Head	18 to less than 35	no apparent disability	A	0	0	0	0	0	0	0	0	0	0	0	0	0	0	0	0	0
823	8233	Cairo	urban	urban governorate	female	3	No Disablity	#NULL!	no	yes	no	no	no	no	no	no	no	The child is not transeferred for suspected delay	Primary	No Apaprent Disability	A	1			Wife of HH head	Does not work does not look for work	20.3	Primary	HH Head	18 to less than 35	no apparent disability	A	0	0	0	0	0	0	0	0	0	0	0	0	0	0	0	0	0
824	8242	Cairo	urban	urban governorate	female	2	No Disablity	#NULL!	no	no	no	no	no	no	no	no	no	The child is not transeferred for suspected delay	Read and write	No Apaprent Disability	A	1			HH Head	work (paid-unpaid-his own-employer)	27.9	the child has no father in the HH	the child has no mother is not in the HH	18 to less than 35	99	#N/A	0	0	0	0	0	0	0	0	0	0	0	0	0	0	0	0	0
825	8253	Cairo	urban	urban governorate	female	3	No Disablity	#NULL!	no	yes	no	no	yes	no	no	no	no	The child is not transeferred for suspected delay	Illeterate	No Apaprent Disability	A	1			Wife of HH head	Does not work does not look for work	28.3	Illeterate	HH Head	18 to less than 35	aparent disability	E	0	0	0	0	0	0	0	0	0	0	0	0	0	0	0	0	0
830	8303	Cairo	urban	urban governorate	female	3	No Disablity	#NULL!	no	no	no	no	no	no	no	no	no	The child is not transeferred for suspected delay	university	No Apaprent Disability	A	1			Wife of HH head	work (paid-unpaid-his own-employer)	28.5	university	HH Head	18 to less than 35	aparent disability	C	0	0	0	0	0	0	0	0	0	0	0	0	0	0	0	0	0
831	8313	Cairo	urban	urban governorate	male	4	No Disablity	#NULL!	yes	yes	yes	no	yes	no	no	no	no	The child is not transeferred for suspected delay	Prep	No Apaprent Disability	A	2	1	2	Wife of HH head	Does not work does not look for work	22.3	High School and technical	HH Head	18 to less than 35	no apparent disability	A	0	0	0	0	0	0	0	0	0	0	0	0	0	0	0	0	0
831	8314	Cairo	urban	urban governorate	male	4	No Disablity	#NULL!	yes	yes	yes	no	yes	no	no	no	no	The child is not transeferred for suspected delay	Prep	No Apaprent Disability	A	2	1	2	Wife of HH head	Does not work does not look for work	22.3	High School and technical	HH Head	18 to less than 35	no apparent disability	A	0	0	0	0	0	0	0	0	0	0	0	0	0	0	0	0	0
832	8323	Cairo	urban	urban governorate	male	4	No Disablity	#NULL!	no	no	no	no	yes	no	no	no	no	The child is not transeferred for suspected delay	High School and technical	No Apaprent Disability	A	1			Wife of HH head	Does not work does not look for work	25.2	High School and technical	HH Head	18 to less than 35	no apparent disability	A	0	0	0	0	0	0	0	0	0	0	0	0	0	0	0	0	0
833	8334	Cairo	urban	urban governorate	female	4	No Disablity	#NULL!	no	yes	no	no	no	no	no	no	no	The child is transferred for suspected delay	Above intermediate	No Apaprent Disability	A	2			Wife of HH head	Does not work does not look for work	26.8	Above intermediate	HH Head	18 to less than 35	no apparent disability	A	0	0	0	0	0	0	0	0	0	0	0	0	0	0	0	0	0
834	8345	Cairo	urban	urban governorate	male	5	No Disablity	#NULL!	no	no	no	no	no	no	no	no	no	The child is not transeferred for suspected delay	university	No Apaprent Disability	A	3			Wife of HH head	Does not work does not look for work	35	4 years istitute	HH Head	35 to less than 40	aparent disability	C	0	0	0	0	0	0	0	0	0	0	0	0	0	0	0	0	0
836	8365	Cairo	urban	urban governorate	female	5	No Disablity	#NULL!	no	no	no	no	no	no	no	no	no	The child is not transeferred for suspected delay	High School and technical	No Apaprent Disability	A	3			Wife of HH head	Does not work does not look for work	33.3	Prep	HH Head	18 to less than 35	aparent disability	C	0	0	0	0	0	0	0	0	0	0	0	0	0	0	0	0	0
837	8374	Cairo	urban	urban governorate	male	4	No Disablity	#NULL!	no	no	no	no	no	no	no	no	no	The child is not transeferred for suspected delay	High School and technical	No Apaprent Disability	A	2			Wife of HH head	Does not work does not look for work	24.5	High School and technical	HH Head	18 to less than 35	no apparent disability	A	0	0	0	0	0	0	0	0	0	0	0	0	0	0	0	0	0
838	8383	Cairo	urban	urban governorate	female	4	No Disablity	#NULL!	no	no	no	no	no	no	no	no	no	The child is not transeferred for suspected delay	High School and technical	No Apaprent Disability	A	2			Wife of HH head	Does not work does not look for work	21.3	High School and technical	HH Head	18 to less than 35	no apparent disability	A	0	0	0	0	0	0	0	0	0	0	0	0	0	0	0	0	0
838	8384	Cairo	urban	urban governorate	male	4	No Disablity	#NULL!	no	no	no	no	no	no	no	no	no	The child is not transeferred for suspected delay	High School and technical	No Apaprent Disability	A	2			Wife of HH head	Does not work does not look for work	23.8	High School and technical	HH Head	18 to less than 35	no apparent disability	A	0	0	0	0	0	0	0	0	0	0	0	0	0	0	0	0	0
839	8395	Cairo	urban	urban governorate	male	5	No Disablity	#NULL!	no	no	no	no	no	no	no	no	no	The child is not transeferred for suspected delay	4 years istitute	No Apaprent Disability	A	3			Wife of HH head	work (paid-unpaid-his own-employer)	35	university	HH Head	35 to less than 40	no apparent disability	A	0	0	0	0	0	0	0	0	0	0	0	0	0	0	0	0	0
840	8407	Cairo	urban	urban governorate	male	7	No Disablity	#NULL!	no	no	no	no	yes	no	no	yes	no	The child is not transeferred for suspected delay	High School and technical	No Apaprent Disability	A	1			Wife of HH head	Does not work does not look for work	34	Read and write	HH Head	18 to less than 35	no apparent disability	A	0	0	0	0	0	0	0	0	0	0	0	0	0	0	0	0	0
841	8416	Cairo	urban	urban governorate	female	7	No Disablity	#NULL!	no	no	no	no	no	no	no	no	no	The child is not transeferred for suspected delay	High School and technical	No Apaprent Disability	A	4			Wife of HH head	Does not work does not look for work	24.5	High School and technical	HH Head	18 to less than 35	no apparent disability	A	0	0	0	0	0	0	0	0	0	0	0	0	0	0	0	0	0
841	8417	Cairo	urban	urban governorate	female	7	No Disablity	#NULL!	no	yes	no	no	yes	no	no	no	no	The child is not transeferred for suspected delay	High School and technical	No Apaprent Disability	A	4			Wife of HH head	Does not work does not look for work	26.5	High School and technical	HH Head	18 to less than 35	no apparent disability	A	0	0	0	0	0	0	0	0	0	0	0	0	0	0	0	0	0
843	8436	Cairo	urban	urban governorate	male	6	No Disablity	#NULL!	yes	no	no	no	no	no	no	no	no	The child is transferred for suspected delay	Prep	No Apaprent Disability	A	1			Wife of HH head	Does not work does not look for work	37.3	Illeterate	HH Head	35 to less than 40	aparent disability	C	0	0	yes	yes	yes	yes	0	0	0	0	0	0	0	0	0	0	yes
844	8443	Cairo	urban	urban governorate	female	4	No Disablity	#NULL!	yes	no	no	no	no	no	no	no	no	The child is transferred for suspected delay	High School and technical	Apparent disability	C	2			Wife of HH head	Does not work does not look for work	25.5	High School and technical	HH Head	18 to less than 35	no apparent disability	A	0	0	0	0	0	yes	0	0	0	0	0	0	0	yes	0	0	0
844	8444	Cairo	urban	urban governorate	male	4	No Disablity	#NULL!	no	no	no	no	yes	no	no	no	no	The child is not transeferred for suspected delay	High School and technical	Apparent disability	C	2			Wife of HH head	Does not work does not look for work	28	High School and technical	HH Head	18 to less than 35	no apparent disability	A	0	0	0	0	0	0	0	0	0	0	0	0	0	0	0	0	0
845	8453	Cairo	urban	urban governorate	male	3	No Disablity	#NULL!	no	no	no	no	yes	no	no	yes	no	The child is not transeferred for suspected delay	High School and technical	No Apaprent Disability	A	1			Wife of HH head	Does not work does not look for work	28.8	Illeterate	HH Head	18 to less than 35	no apparent disability	A	0	0	0	0	0	0	0	0	0	0	0	0	0	0	0	0	0
846	8463	Cairo	urban	urban governorate	female	4	No Disablity	yes	no	no	no	no	no	no	no	no	no	The child is not transeferred for suspected delay	Read and write	No Apaprent Disability	A	1			Wife of HH head	Does not work does not look for work	18.4	Illeterate	HH Head	18 to less than 35	no apparent disability	A	0	0	0	0	0	0	0	0	0	0	0	0	0	0	0	0	0
847	8476	Cairo	urban	urban governorate	male	6	No Disablity	#NULL!	no	no	no	no	no	no	no	no	no	The child is transferred for suspected delay	Read and write	No Apaprent Disability	A	2			Wife of HH head	Does not work does not look for work	36.3	Illeterate	HH Head	35 to less than 40	no apparent disability	A	0	0	0	0	0	0	0	0	0	0	0	0	0	0	0	0	0
849	8494	Cairo	urban	urban governorate	male	6	No Disablity	#NULL!	yes	no	no	no	yes	no	no	no	no	The child is not transeferred for suspected delay	4 years istitute	No Apaprent Disability	A	3			Wife of HH head	Does not work does not look for work	28.8	High School and technical	HH Head	18 to less than 35	no apparent disability	A	0	0	0	0	0	0	0	0	0	0	0	0	0	0	0	0	0
849	8495	Cairo	urban	urban governorate	female	6	No Disablity	#NULL!	yes	no	no	no	yes	no	no	no	no	The child is not transeferred for suspected delay	4 years istitute	No Apaprent Disability	A	3			Wife of HH head	Does not work does not look for work	31.2	High School and technical	HH Head	18 to less than 35	no apparent disability	A	0	0	0	0	0	0	0	0	0	0	0	0	0	0	0	0	0
850	8503	Cairo	urban	urban governorate	male	4	No Disablity	#NULL!	no	no	no	no	yes	no	no	no	no	The child is not transeferred for suspected delay	High School and technical	No Apaprent Disability	A	2			Wife of HH head	Does not work does not look for work	18.4	university	HH Head	18 to less than 35	aparent disability	C	0	0	0	0	0	0	0	0	0	0	0	0	0	0	0	0	0
850	8504	Cairo	urban	urban governorate	male	4	No Disablity	#NULL!	no	no	no	no	yes	no	no	no	no	The child is not transeferred for suspected delay	High School and technical	No Apaprent Disability	A	2			Wife of HH head	Does not work does not look for work	19.7	university	HH Head	18 to less than 35	aparent disability	C	0	0	0	0	0	0	0	0	0	0	0	0	0	0	0	0	0
851	8513	Cairo	urban	urban governorate	female	5	No Disablity	#NULL!	no	no	no	no	yes	no	no	no	no	The child is not transeferred for suspected delay	High School and technical	No Apaprent Disability	A	3			Wife of HH head	Does not work does not look for work	24.4	High School and technical	HH Head	18 to less than 35	no apparent disability	A	0	0	0	0	0	0	0	0	0	0	0	0	0	0	0	0	0
851	8514	Cairo	urban	urban governorate	male	5	No Disablity	#NULL!	no	no	no	no	yes	no	no	no	no	The child is not transeferred for suspected delay	High School and technical	No Apaprent Disability	A	3			Wife of HH head	Does not work does not look for work	26.3	High School and technical	HH Head	18 to less than 35	no apparent disability	A	0	0	0	0	0	0	0	0	0	0	0	0	0	0	0	0	0
851	8515	Cairo	urban	urban governorate	female	5	No Disablity	#NULL!	no	no	no	no	yes	no	no	no	no	The child is not transeferred for suspected delay	High School and technical	No Apaprent Disability	A	3			Wife of HH head	Does not work does not look for work	28.4	High School and technical	HH Head	18 to less than 35	no apparent disability	A	0	0	0	0	0	0	0	0	0	0	0	0	0	0	0	0	0
852	8527	Cairo	urban	urban governorate	male	8	No Disablity	#NULL!	no	no	no	no	no	no	no	no	no	The child is not transeferred for suspected delay	Illeterate	No Apaprent Disability	A	4			Wife of HH head	Does not work does not look for work	28.9	High School and technical	HH Head	18 to less than 35	no apparent disability	A	0	0	0	0	0	0	0	0	0	0	0	0	0	0	0	0	0
853	8533	Cairo	urban	urban governorate	male	4	No Disablity	#NULL!	no	no	no	no	no	no	no	no	no	The child is not transeferred for suspected delay	High School and technical	No Apaprent Disability	A	2			Wife of HH head	Does not work does not look for work	19.4	High School and technical	HH Head	18 to less than 35	no apparent disability	A	0	0	0	0	0	0	0	0	0	0	0	0	0	0	0	0	0
853	8534	Cairo	urban	urban governorate	female	4	No Disablity	#NULL!	yes	no	no	no	yes	no	no	yes	no	The child is not transeferred for suspected delay	High School and technical	No Apaprent Disability	A	2			Wife of HH head	Does not work does not look for work	22.8	High School and technical	HH Head	18 to less than 35	no apparent disability	A	0	0	0	0	0	0	0	0	0	0	0	0	0	0	0	0	0
854	8545	Cairo	urban	urban governorate	male	6	No Disablity	#NULL!	no	no	no	no	yes	no	no	yes	no	The child is not transeferred for suspected delay	High School and technical	No Apaprent Disability	A	4			Wife of HH head	Does not work does not look for work	21.8	High School and technical	HH Head	18 to less than 35	no apparent disability	A	0	0	0	0	0	0	0	0	0	0	0	0	0	0	0	0	0
854	8546	Cairo	urban	urban governorate	male	6	No Disablity	#NULL!	no	no	no	no	yes	no	no	no	no	The child is not transeferred for suspected delay	High School and technical	No Apaprent Disability	A	4			Wife of HH head	Does not work does not look for work	25.7	High School and technical	HH Head	18 to less than 35	no apparent disability	A	0	0	0	0	0	0	0	0	0	0	0	0	0	0	0	0	0
855	8556	Cairo	urban	urban governorate	female	7	No Disablity	#NULL!	no	no	no	no	no	no	no	no	no	The child is not transeferred for suspected delay	High School and technical	No Apaprent Disability	A	4			Wife of HH head	Does not work does not look for work	26.4	High School and technical	HH Head	18 to less than 35	no apparent disability	A	0	0	0	0	0	0	0	0	0	0	0	0	0	0	0	0	0
855	8557	Cairo	urban	urban governorate	male	7	No Disablity	#NULL!	no	no	no	no	no	no	no	no	no	The child is not transeferred for suspected delay	High School and technical	No Apaprent Disability	A	4			Wife of HH head	Does not work does not look for work	28.1	High School and technical	HH Head	18 to less than 35	no apparent disability	A	0	0	0	0	0	0	0	0	0	0	0	0	0	0	0	0	0
856	8566	Cairo	urban	urban governorate	male	6	No Disablity	#NULL!	no	no	no	no	no	no	no	no	no	The child is not transeferred for suspected delay	Illeterate	No Apaprent Disability	A	3			Wife of HH head	Does not work does not look for work	29.7	Prep	HH Head	18 to less than 35	no apparent disability	A	0	0	0	0	0	0	0	0	0	0	0	0	0	0	0	0	0
857	8573	Cairo	urban	urban governorate	male	4	No Disablity	#NULL!	no	no	no	yes	yes	no	no	no	no	The child is not transeferred for suspected delay	Illeterate	No Apaprent Disability	A	2			Wife of HH head	Does not work does not look for work	24.8	High School and technical	HH Head	18 to less than 35	no apparent disability	A	0	0	0	0	0	0	0	0	0	0	0	0	0	0	0	0	0
857	8574	Cairo	urban	urban governorate	female	4	No Disablity	#NULL!	no	no	no	yes	yes	no	no	no	no	The child is transferred for suspected delay	Illeterate	No Apaprent Disability	A	2			Wife of HH head	Does not work does not look for work	28.2	High School and technical	HH Head	18 to less than 35	no apparent disability	A	0	yes	yes	0	0	yes	0	0	0	0	0	0	0	0	0	yes	yes
859	8595	Cairo	urban	urban governorate	female	5	No Disablity	#NULL!	no	no	no	no	yes	no	no	no	no	The child is not transeferred for suspected delay	university	No Apaprent Disability	A	3			Wife of HH head	Does not work does not look for work	31	university	HH Head	18 to less than 35	no apparent disability	A	0	0	0	0	0	0	0	0	0	0	0	0	0	0	0	0	0
860	8606	Cairo	urban	urban governorate	male	6	No Disablity	#NULL!	no	no	no	no	no	no	no	no	no	The child is not transeferred for suspected delay	Illeterate	No Apaprent Disability	A	4			Wife of HH head	Does not work does not look for work	33.8	Read and write	HH Head	18 to less than 35	no apparent disability	A	0	0	0	0	0	0	0	0	0	0	0	0	0	0	0	0	0
862	8625	Cairo	urban	urban governorate	male	5	No Disablity	#NULL!	no	no	no	no	no	no	no	no	no	The child is not transeferred for suspected delay	university	No Apaprent Disability	A	2			Wife of HH head	Does not work does not look for work	41.8	Above intermediate	HH Head	40 +	no apparent disability	A	0	0	0	0	0	0	0	0	0	0	0	0	0	0	0	0	0
863	8635	Cairo	urban	urban governorate	female	5	No Disablity	#NULL!	no	no	no	no	yes	no	no	no	no	The child is not transeferred for suspected delay	High School and technical	No Apaprent Disability	A	1			Wife of HH head	Does not work does not look for work	36.7	High School and technical	HH Head	35 to less than 40	no apparent disability	A	0	0	0	0	0	0	0	0	0	0	0	0	0	0	0	0	0
864	8643	Cairo	urban	urban governorate	male	3	No Disablity	#NULL!	no	no	no	no	no	no	no	no	no	The child is not transeferred for suspected delay	Prep	No Apaprent Disability	A	1			Wife of HH head	Does not work does not look for work	25.7	4 years istitute	HH Head	18 to less than 35	no apparent disability	A	0	0	0	0	0	0	0	0	0	0	0	0	0	0	0	0	0
867	8676	Cairo	urban	urban governorate	male	6	Disable	#NULL!	no	yes	no	no	no	no	no	no	no	The child is transferred for suspected delay	Read and write	No Apaprent Disability	A	3			Wife of HH head	Does not work does not look for work	30.2	Read and write	HH Head	18 to less than 35	no apparent disability	A	yes	0	0	0	0	0	yes	yes	0	0	0	0	0	0	0	0	0
868	8683	Cairo	urban	urban governorate	female	4	No Disablity	#NULL!	no	no	no	no	no	no	no	no	no	The child is not transeferred for suspected delay	High School and technical	No Apaprent Disability	A	2			Wife of HH head	Does not work does not look for work	23.8	Illeterate	HH Head	18 to less than 35	no apparent disability	A	0	0	0	0	0	0	0	0	0	0	0	0	0	0	0	0	0
868	8684	Cairo	urban	urban governorate	male	4	No Disablity	#NULL!	no	no	no	no	no	no	no	no	no	The child is not transeferred for suspected delay	High School and technical	No Apaprent Disability	A	2			Wife of HH head	Does not work does not look for work	25.2	Illeterate	HH Head	18 to less than 35	no apparent disability	A	0	0	0	0	0	0	0	0	0	0	0	0	0	0	0	0	0
869	8693	Cairo	urban	urban governorate	female	4	No Disablity	#NULL!	no	no	no	no	no	no	no	no	no	The child is not transeferred for suspected delay	university	No Apaprent Disability	A	2			Wife of HH head	Does not work does not look for work	31.8	university	HH Head	18 to less than 35	no apparent disability	A	0	0	0	0	0	0	0	0	0	0	0	0	0	0	0	0	0
869	8694	Cairo	urban	urban governorate	female	4	No Disablity	#NULL!	no	no	no	no	no	no	no	no	no	The child is not transeferred for suspected delay	university	No Apaprent Disability	A	2			Wife of HH head	Does not work does not look for work	33.3	university	HH Head	18 to less than 35	no apparent disability	A	0	0	0	0	0	0	0	0	0	0	0	0	0	0	0	0	0
870	8705	Cairo	urban	urban governorate	male	5	No Disablity	#NULL!	no	no	no	no	no	no	no	no	no	The child is not transeferred for suspected delay	university	No Apaprent Disability	A	2			Wife of HH head	Does not work does not look for work	39.7	university	HH Head	35 to less than 40	no apparent disability	A	0	0	0	0	0	0	0	0	0	0	0	0	0	0	0	0	0
871	8713	Cairo	urban	urban governorate	male	3	No Disablity	#NULL!	no	no	no	no	yes	no	no	no	no	The child is not transeferred for suspected delay	university	No Apaprent Disability	A	1			Wife of HH head	Does not work does not look for work	26.3	university	HH Head	18 to less than 35	no apparent disability	A	0	0	0	0	0	0	0	0	0	0	0	0	0	0	0	0	0
874	8744	Cairo	urban	urban governorate	female	4	No Disablity	#NULL!	no	no	no	no	yes	no	no	no	no	The child is not transeferred for suspected delay	Prep	No Apaprent Disability	A	2			Wife of HH head	Does not work does not look for work	29.6	Illeterate	HH Head	18 to less than 35	no apparent disability	A	0	0	0	0	0	0	0	0	0	0	0	0	0	0	0	0	0
875	8754	Cairo	urban	urban governorate	female	5	No Disablity	#NULL!	no	no	no	no	no	no	no	no	no	The child is not transeferred for suspected delay	university	No Apaprent Disability	A	2			Wife of HH head	Does not work does not look for work	30.8	High School and technical	HH Head	18 to less than 35	no apparent disability	A	0	0	0	0	0	0	0	0	0	0	0	0	0	0	0	0	0
876	8764	Cairo	urban	urban governorate	male	4	No Disablity	#NULL!	no	no	no	no	no	no	no	no	no	The child is not transeferred for suspected delay	university	No Apaprent Disability	A	2			Wife of HH head	work (paid-unpaid-his own-employer)	31.7	4 years istitute	HH Head	18 to less than 35	aparent disability	C	0	0	0	0	0	0	0	0	0	0	0	0	0	0	0	0	0
877	8775	Cairo	urban	urban governorate	female	5	No Disablity	#NULL!	no	no	no	no	yes	no	no	yes	no	The child is not transeferred for suspected delay	university	No Apaprent Disability	A	2			Wife of HH head	work (paid-unpaid-his own-employer)	35.3	university	HH Head	35 to less than 40	no apparent disability	A	0	0	0	0	0	0	0	0	0	0	0	0	0	0	0	0	0
878	8783	Cairo	urban	urban governorate	male	4	No Disablity	#NULL!	no	no	no	no	no	no	no	no	no	The child is transferred for suspected delay	Illeterate	No Apaprent Disability	A	2			Wife of HH head	Does not work does not look for work	35.5	4 years istitute	HH Head	35 to less than 40	no apparent disability	A	0	yes	0	yes	0	yes	0	0	0	0	0	0	yes	0	yes	yes	0
879	8793	Cairo	urban	urban governorate	female	4	No Disablity	#NULL!	no	yes	no	no	no	no	no	no	no	The child is not transeferred for suspected delay	university	No Apaprent Disability	A	2			Wife of HH head	Does not work does not look for work	29.3	High School and technical	HH Head	18 to less than 35	no apparent disability	A	0	0	0	0	0	0	0	0	0	0	0	0	0	0	0	0	0
879	8794	Cairo	urban	urban governorate	male	4	No Disablity	#NULL!	no	yes	no	no	no	no	no	no	no	The child is not transeferred for suspected delay	university	No Apaprent Disability	A	2			Wife of HH head	Does not work does not look for work	30.8	High School and technical	HH Head	18 to less than 35	no apparent disability	A	0	0	0	0	0	0	0	0	0	0	0	0	0	0	0	0	0
880	8803	Cairo	urban	urban governorate	female	4	No Disablity	#NULL!	no	yes	no	no	no	no	no	no	no	The child is not transeferred for suspected delay	Primary	No Apaprent Disability	A	2			Wife of HH head	Does not work does not look for work	18.3	Primary	HH Head	18 to less than 35	no apparent disability	A	0	0	0	0	0	0	0	0	0	0	0	0	0	0	0	0	0
880	8804	Cairo	urban	urban governorate	male	4	No Disablity	#NULL!	no	yes	no	no	no	no	no	no	no	The child is not transeferred for suspected delay	Primary	No Apaprent Disability	A	2			Wife of HH head	Does not work does not look for work	20	Primary	HH Head	18 to less than 35	no apparent disability	A	0	0	0	0	0	0	0	0	0	0	0	0	0	0	0	0	0
881	8813	Cairo	urban	urban governorate	male	4	No Disablity	#NULL!	no	no	no	no	no	no	no	no	no	The child is not transeferred for suspected delay	High School and technical	No Apaprent Disability	A	1			Wife of HH head	Does not work does not look for work	29.1	Read and write	HH Head	18 to less than 35	no apparent disability	A	0	0	0	0	0	0	0	0	0	0	0	0	0	0	0	0	0
884	8843	Cairo	urban	urban governorate	female	3	No Disablity	#NULL!	no	yes	no	no	no	no	no	no	no	The child is not transeferred for suspected delay	university	No Apaprent Disability	A	1			Wife of HH head	Does not work does not look for work	30.8	university	HH Head	18 to less than 35	no apparent disability	A	0	0	0	0	0	0	0	0	0	0	0	0	0	0	0	0	0
889	8893	Cairo	urban	urban governorate	male	4	No Disablity	#NULL!	no	no	no	no	no	no	no	no	no	The child is not transeferred for suspected delay	university	No Apaprent Disability	A	1			Wife of HH head	Does not work does not look for work	27.8	university	HH Head	18 to less than 35	no apparent disability	A	0	0	0	0	0	0	0	0	0	0	0	0	0	0	0	0	0
890	8903	Cairo	urban	urban governorate	male	3	No Disablity	#NULL!	no	no	no	no	no	no	no	no	no	The child is not transeferred for suspected delay	university	No Apaprent Disability	A	1			Wife of HH head	work (paid-unpaid-his own-employer)	30.3	university	HH Head	18 to less than 35	no apparent disability	A	0	0	0	0	0	0	0	0	0	0	0	0	0	0	0	0	0
895	8953	Cairo	urban	urban governorate	female	5	No Disablity	#NULL!	no	no	no	no	yes	no	no	no	no	The child is not transeferred for suspected delay	Prep	No Apaprent Disability	A	2			Wife of HH head	Does not work does not look for work	16.3	Prep	HH Head	15 to less than 18	no apparent disability	A	0	0	0	0	0	0	0	0	0	0	0	0	0	0	0	0	0
895	8954	Cairo	urban	urban governorate	female	5	No Disablity	#NULL!	no	no	no	no	no	no	no	no	no	The child is not transeferred for suspected delay	Prep	No Apaprent Disability	A	2			Wife of HH head	Does not work does not look for work	18.3	Prep	HH Head	18 to less than 35	no apparent disability	A	0	0	0	0	0	0	0	0	0	0	0	0	0	0	0	0	0
898	8985	Cairo	urban	urban governorate	male	5	No Disablity	#NULL!	no	no	no	no	no	no	no	no	no	The child is not transeferred for suspected delay	High School and technical	No Apaprent Disability	A	1			HH Head	Does not work does not look for work	42.4	the child has no father in the HH	the child has no mother is not in the HH	40 +	99	#N/A	0	0	0	0	0	0	0	0	0	0	0	0	0	0	0	0	0
899	8997	Cairo	urban	urban governorate	male	8	No Disablity	#NULL!	no	no	no	no	no	no	no	no	no	The child is not transeferred for suspected delay	Illeterate	No Apaprent Disability	A	3			Wife of HH head	Does not work does not look for work	33.1	Illeterate	HH Head	18 to less than 35	no apparent disability	A	0	0	0	0	0	0	0	0	0	0	0	0	0	0	0	0	0
900	9003	Cairo	urban	urban governorate	male	4	No Disablity	#NULL!	no	no	no	no	no	no	no	no	no	The child is transferred for suspected delay	Illeterate	No Apaprent Disability	A	2			Wife of HH head	Does not work does not look for work	32.3	Illeterate	HH Head	18 to less than 35	no apparent disability	A	0	0	0	0	0	yes	0	0	0	0	0	yes	yes	0	0	0	0
900	9004	Cairo	urban	urban governorate	male	4	No Disablity	#NULL!	no	no	no	no	no	no	no	no	no	The child is not transeferred for suspected delay	Illeterate	No Apaprent Disability	A	2			Wife of HH head	Does not work does not look for work	34.1	Illeterate	HH Head	18 to less than 35	no apparent disability	A	0	0	0	0	0	0	0	0	0	0	0	0	0	0	0	0	0
901	9014	Cairo	urban	urban governorate	female	4	No Disablity	#NULL!	no	no	no	no	no	no	no	no	no	The child is not transeferred for suspected delay	Primary	No Apaprent Disability	A	2			Wife of HH head	Does not work does not look for work	24.8	Primary	HH Head	18 to less than 35	no apparent disability	A	0	0	0	0	0	0	0	0	0	0	0	0	0	0	0	0	0
902	9026	Cairo	urban	urban governorate	female	6	No Disablity	#NULL!	no	no	no	no	no	no	no	no	no	The child is not transeferred for suspected delay	Illeterate	No Apaprent Disability	A	2			Wife of HH head	Does not work does not look for work	31.8	Illeterate	HH Head	18 to less than 35	no apparent disability	A	0	0	0	0	0	0	0	0	0	0	0	0	0	0	0	0	0
904	9043	Cairo	urban	urban governorate	female	3	No Disablity	#NULL!	no	no	no	no	no	no	no	no	no	The child is not transeferred for suspected delay	High School and technical	No Apaprent Disability	A	1			Wife of HH head	Does not work does not look for work	21.4	High School and technical	HH Head	18 to less than 35	no apparent disability	A	0	0	0	0	0	0	0	0	0	0	0	0	0	0	0	0	0
906	9063	Cairo	urban	urban governorate	female	4	No Disablity	#NULL!	no	no	no	no	no	no	no	no	no	The child is not transeferred for suspected delay	Primary	No Apaprent Disability	A	2			Wife of HH head	Does not work does not look for work	21.8	High School and technical	HH Head	18 to less than 35	no apparent disability	A	0	0	0	0	0	0	0	0	0	0	0	0	0	0	0	0	0
906	9064	Cairo	urban	urban governorate	female	4	No Disablity	#NULL!	no	no	no	no	no	no	no	no	no	The child is not transeferred for suspected delay	Primary	No Apaprent Disability	A	2			Wife of HH head	Does not work does not look for work	23.9	High School and technical	HH Head	18 to less than 35	no apparent disability	A	0	0	0	0	0	0	0	0	0	0	0	0	0	0	0	0	0
907	9075	Cairo	urban	urban governorate	male	5	No Disablity	#NULL!	no	no	no	no	no	no	no	no	no	The child is not transeferred for suspected delay	Illeterate	No Apaprent Disability	A	2			Wife of HH head	Does not work does not look for work	34.2	Illeterate	HH Head	18 to less than 35	no apparent disability	A	0	0	0	0	0	0	0	0	0	0	0	0	0	0	0	0	0
908	9083	Cairo	urban	urban governorate	male	3	No Disablity	#NULL!	no	yes	no	no	yes	no	no	yes	no	The child is not transeferred for suspected delay	High School and technical	No Apaprent Disability	A	2			HH Head	work (paid-unpaid-his own-employer)	43.8	the child has no father in the HH	the child has no mother is not in the HH	40 +	99	#N/A	0	0	0	0	0	0	0	0	0	0	0	0	0	0	0	0	0
909	9096	Cairo	urban	urban governorate	male	7	No Disablity	#NULL!	no	yes	no	no	no	no	no	yes	no	The child is not transeferred for suspected delay	Read and write	No Apaprent Disability	A	3			Wife of HH head	Does not work does not look for work	34.8	Read and write	HH Head	18 to less than 35	no apparent disability	A	0	0	0	0	0	0	0	0	0	0	0	0	0	0	0	0	0
909	9097	Cairo	urban	urban governorate	female	7	No Disablity	#NULL!	no	yes	no	no	no	no	no	no	no	The child is not transeferred for suspected delay	Read and write	No Apaprent Disability	A	3			Wife of HH head	Does not work does not look for work	36.5	Read and write	HH Head	35 to less than 40	no apparent disability	A	0	0	0	0	0	0	0	0	0	0	0	0	0	0	0	0	0
911	9115	Cairo	urban	urban governorate	male	6	No Disablity	#NULL!	no	yes	no	no	no	no	no	no	no	The child is not transeferred for suspected delay	High School and technical	No Apaprent Disability	A	4			Wife of HH head	Does not work does not look for work	24.6	university	HH Head	18 to less than 35	no apparent disability	A	0	0	0	0	0	0	0	0	0	0	0	0	0	0	0	0	0
911	9116	Cairo	urban	urban governorate	female	6	No Disablity	#NULL!	no	yes	no	no	no	no	no	no	no	The child is not transeferred for suspected delay	High School and technical	No Apaprent Disability	A	4			Wife of HH head	Does not work does not look for work	27.9	university	HH Head	18 to less than 35	no apparent disability	A	0	0	0	0	0	0	0	0	0	0	0	0	0	0	0	0	0
912	9128	Cairo	urban	urban governorate	male	10	No Disablity	#NULL!	no	no	no	no	yes	no	no	no	no	The child is not transeferred for suspected delay	Read and write	No Apaprent Disability	A	5			Wife of HH head	Does not work does not look for work	36	High School and technical	HH Head	35 to less than 40	no apparent disability	A	0	0	0	0	0	0	0	0	0	0	0	0	0	0	0	0	0
912	9129	Cairo	urban	urban governorate	female	10	No Disablity	#NULL!	no	no	no	no	yes	no	no	no	no	The child is not transeferred for suspected delay	Read and write	No Apaprent Disability	A	5			Wife of HH head	Does not work does not look for work	36.9	High School and technical	HH Head	35 to less than 40	no apparent disability	A	0	0	0	0	0	0	0	0	0	0	0	0	0	0	0	0	0
912	91210	Cairo	urban	urban governorate	female	10	No Disablity	#NULL!	no	no	no	no	yes	no	no	no	no	The child is not transeferred for suspected delay	Read and write	No Apaprent Disability	A	5			Wife of HH head	Does not work does not look for work	39.3	High School and technical	HH Head	35 to less than 40	no apparent disability	A	0	0	0	0	0	0	0	0	0	0	0	0	0	0	0	0	0
913	9132	Cairo	urban	urban governorate	male	3	No Disablity	#NULL!	no	no	no	no	yes	no	no	yes	no	The child is not transeferred for suspected delay	4 years istitute	No Apaprent Disability	A	2			HH Head	work (paid-unpaid-his own-employer)	20.5	the child has no father in the HH	the child has no mother is not in the HH	18 to less than 35	99	#N/A	0	0	0	0	0	0	0	0	0	0	0	0	0	0	0	0	0
913	9133	Cairo	urban	urban governorate	male	3	No Disablity	#NULL!	no	no	no	no	no	no	no	no	no	The child is not transeferred for suspected delay	4 years istitute	No Apaprent Disability	A	2			HH Head	work (paid-unpaid-his own-employer)	24.4	the child has no father in the HH	the child has no mother is not in the HH	18 to less than 35	99	#N/A	0	0	0	0	0	0	0	0	0	0	0	0	0	0	0	0	0
914	9143	Cairo	urban	urban governorate	female	5	No Disablity	#NULL!	no	no	no	no	no	no	no	yes	no	The child is not transeferred for suspected delay	university	No Apaprent Disability	A	3			Wife of HH head	Does not work does not look for work	27.3	university	HH Head	18 to less than 35	no apparent disability	A	0	0	0	0	0	0	0	0	0	0	0	0	0	0	0	0	0
914	9144	Cairo	urban	urban governorate	female	5	No Disablity	#NULL!	no	no	no	no	no	no	no	no	no	The child is not transeferred for suspected delay	university	No Apaprent Disability	A	3			Wife of HH head	Does not work does not look for work	28.9	university	HH Head	18 to less than 35	no apparent disability	A	0	0	0	0	0	0	0	0	0	0	0	0	0	0	0	0	0
914	9145	Cairo	urban	urban governorate	male	5	No Disablity	#NULL!	no	no	no	yes	no	no	no	yes	no	The child is not transeferred for suspected delay	university	No Apaprent Disability	A	3			Wife of HH head	Does not work does not look for work	31.7	university	HH Head	18 to less than 35	no apparent disability	A	0	0	0	0	0	0	0	0	0	0	0	0	0	0	0	0	0
915	9154	Cairo	urban	urban governorate	female	4	No Disablity	#NULL!	no	no	no	no	no	no	no	no	no	The child is not transeferred for suspected delay	university	No Apaprent Disability	A	2			Wife of HH head	work (paid-unpaid-his own-employer)	31.8	university	HH Head	18 to less than 35	no apparent disability	A	0	0	0	0	0	0	0	0	0	0	0	0	0	0	0	0	0
917	9176	Cairo	urban	urban governorate	female	6	No Disablity	#NULL!	no	no	no	no	no	no	no	no	no	The child is not transeferred for suspected delay	university	No Apaprent Disability	A	2			Wife of HH head	Does not work does not look for work	41.2	university	HH Head	40 +	no apparent disability	A	0	0	0	0	0	0	0	0	0	0	0	0	0	0	0	0	0
918	9185	Cairo	urban	urban governorate	male	5	No Disablity	#NULL!	no	no	no	no	no	no	no	no	no	The child is not transeferred for suspected delay	university	No Apaprent Disability	A	1			Wife of HH head	Does not work does not look for work	35.3	university	HH Head	35 to less than 40	no apparent disability	A	0	0	0	0	0	0	0	0	0	0	0	0	0	0	0	0	0
920	9203	Cairo	urban	urban governorate	male	4	No Disablity	#NULL!	no	no	no	no	no	no	no	no	no	The child is not transeferred for suspected delay	university	No Apaprent Disability	A	2			Wife of HH head	Does not work does not look for work	28.3	university	HH Head	18 to less than 35	no apparent disability	A	0	0	0	0	0	0	0	0	0	0	0	0	0	0	0	0	0
920	9204	Cairo	urban	urban governorate	male	4	No Disablity	#NULL!	no	no	no	no	no	no	no	no	no	The child is not transeferred for suspected delay	university	No Apaprent Disability	A	2			Wife of HH head	Does not work does not look for work	29.8	university	HH Head	18 to less than 35	no apparent disability	A	0	0	0	0	0	0	0	0	0	0	0	0	0	0	0	0	0
922	9223	Cairo	urban	urban governorate	female	3	No Disablity	#NULL!	no	no	no	no	no	no	no	no	no	The child is not transeferred for suspected delay	university	No Apaprent Disability	A	1			Wife of HH head	Does not work does not look for work	26.5	university	HH Head	18 to less than 35	no apparent disability	A	0	0	0	0	0	0	0	0	0	0	0	0	0	0	0	0	0
924	9245	Cairo	urban	urban governorate	female	5	No Disablity	#NULL!	no	no	no	no	yes	no	no	yes	no	The child is not transeferred for suspected delay	university	No Apaprent Disability	A	3			Wife of HH head	Does not work does not look for work	33.5	university	HH Head	18 to less than 35	no apparent disability	A	0	0	0	0	0	0	0	0	0	0	0	0	0	0	0	0	0
926	9264	Cairo	urban	urban governorate	male	4	No Disablity	#NULL!	no	no	no	no	yes	no	no	yes	no	The child is not transeferred for suspected delay	university	No Apaprent Disability	A	2			Wife of HH head	Does not work does not look for work	32.3	university	HH Head	18 to less than 35	no apparent disability	A	0	0	0	0	0	0	0	0	0	0	0	0	0	0	0	0	0
927	9273	Cairo	urban	urban governorate	male	4	No Disablity	#NULL!	no	no	no	no	no	no	no	no	no	The child is not transeferred for suspected delay	Primary	No Apaprent Disability	A	2			Wife of HH head	Does not work does not look for work	22.1	Prep	HH Head	18 to less than 35	no apparent disability	A	0	0	0	0	0	0	0	0	0	0	0	0	0	0	0	0	0
927	9274	Cairo	urban	urban governorate	male	4	No Disablity	#NULL!	no	no	no	no	no	no	no	no	no	The child is not transeferred for suspected delay	Primary	No Apaprent Disability	A	2			Wife of HH head	Does not work does not look for work	23.9	Prep	HH Head	18 to less than 35	no apparent disability	A	0	0	0	0	0	0	0	0	0	0	0	0	0	0	0	0	0
928	9283	Cairo	urban	urban governorate	male	3	No Disablity	#NULL!	no	no	no	no	no	no	no	no	no	The child is not transeferred for suspected delay	university	No Apaprent Disability	A	1			Wife of HH head	Does not work does not look for work	25.4	university	HH Head	18 to less than 35	no apparent disability	A	0	0	0	0	0	0	0	0	0	0	0	0	0	0	0	0	0
929	9293	Cairo	urban	urban governorate	male	3	No Disablity	#NULL!	no	no	no	no	no	no	no	no	no	The child is not transeferred for suspected delay	university	No Apaprent Disability	A	1			Wife of HH head	Does not work does not look for work	25.8	university	HH Head	18 to less than 35	no apparent disability	A	0	0	0	0	0	0	0	0	0	0	0	0	0	0	0	0	0
930	9304	Cairo	urban	urban governorate	male	4	No Disablity	#NULL!	no	no	no	no	no	no	no	no	no	The child is not transeferred for suspected delay	university	No Apaprent Disability	A	2			Wife of HH head	Does not work does not look for work	23.8	university	HH Head	18 to less than 35	no apparent disability	A	0	0	0	0	0	0	0	0	0	0	0	0	0	0	0	0	0
931	9314	Cairo	urban	urban governorate	male	4	No Disablity	#NULL!	no	no	no	no	no	no	no	no	no	The child is not transeferred for suspected delay	university	No Apaprent Disability	A	2			Wife of HH head	work (paid-unpaid-his own-employer)	35.6	university	HH Head	35 to less than 40	no apparent disability	A	0	0	0	0	0	0	0	0	0	0	0	0	0	0	0	0	0
932	9323	Cairo	urban	urban governorate	male	4	No Disablity	#NULL!	no	no	no	no	no	no	no	no	no	The child is not transeferred for suspected delay	university	No Apaprent Disability	A	2			Wife of HH head	Does not work does not look for work	25.2	university	HH Head	18 to less than 35	no apparent disability	A	0	0	0	0	0	0	0	0	0	0	0	0	0	0	0	0	0
932	9324	Cairo	urban	urban governorate	female	4	No Disablity	#NULL!	no	no	no	yes	yes	no	no	yes	no	The child is not transeferred for suspected delay	university	No Apaprent Disability	A	2			Wife of HH head	Does not work does not look for work	27.3	university	HH Head	18 to less than 35	no apparent disability	A	0	0	0	0	0	0	0	0	0	0	0	0	0	0	0	0	0
933	9334	Cairo	urban	urban governorate	male	5	No Disablity	#NULL!	no	no	no	no	no	no	no	no	no	The child is not transeferred for suspected delay	university	No Apaprent Disability	A	3			Wife of HH head	Does not work does not look for work	29.3	university	HH Head	18 to less than 35	no apparent disability	A	0	0	0	0	0	0	0	0	0	0	0	0	0	0	0	0	0
933	9335	Cairo	urban	urban governorate	female	5	No Disablity	#NULL!	no	no	no	no	no	no	no	no	no	The child is not transeferred for suspected delay	university	No Apaprent Disability	A	3			Wife of HH head	Does not work does not look for work	32.1	university	HH Head	18 to less than 35	no apparent disability	A	0	0	0	0	0	0	0	0	0	0	0	0	0	0	0	0	0
936	9365	Cairo	urban	urban governorate	female	5	No Disablity	#NULL!	no	no	no	no	no	no	no	no	no	The child is not transeferred for suspected delay	university	No Apaprent Disability	A	3			Wife of HH head	Does not work does not look for work	31.1	university	HH Head	18 to less than 35	no apparent disability	A	0	0	0	0	0	0	0	0	0	0	0	0	0	0	0	0	0
938	9385	Cairo	urban	urban governorate	female	5	No Disablity	#NULL!	no	no	no	no	no	no	no	no	no	The child is not transeferred for suspected delay	university	No Apaprent Disability	A	1			Wife of HH head	work (paid-unpaid-his own-employer)	38.8	university	HH Head	35 to less than 40	no apparent disability	A	0	0	0	0	0	0	0	0	0	0	0	0	0	0	0	0	0
939	9395	Cairo	urban	urban governorate	male	6	No Disablity	#NULL!	no	no	no	no	no	no	no	no	no	The child is not transeferred for suspected delay	university	No Apaprent Disability	A	2			Wife of HH head	work (paid-unpaid-his own-employer)	39.6	university	HH Head	35 to less than 40	no apparent disability	A	0	0	0	0	0	0	0	0	0	0	0	0	0	0	0	0	0
939	9396	Cairo	urban	urban governorate	male	6	No Disablity	#NULL!	no	no	no	no	no	no	no	no	no	The child is not transeferred for suspected delay	university	No Apaprent Disability	A	2			Wife of HH head	work (paid-unpaid-his own-employer)	41.3	university	HH Head	40 +	no apparent disability	A	0	0	0	0	0	0	0	0	0	0	0	0	0	0	0	0	0
941	9414	Cairo	urban	urban governorate	female	4	No Disablity	#NULL!	no	no	no	no	no	no	no	no	no	The child is not transeferred for suspected delay	university	No Apaprent Disability	A	2			Wife of HH head	Does not work does not look for work	29.3	university	HH Head	18 to less than 35	no apparent disability	A	0	0	0	0	0	0	0	0	0	0	0	0	0	0	0	0	0
943	9433	Cairo	urban	urban governorate	female	3	No Disablity	#NULL!	no	no	no	no	no	no	no	no	no	The child is not transeferred for suspected delay	university	No Apaprent Disability	A	1			Wife of HH head	Does not work does not look for work	27.3	university	HH Head	18 to less than 35	no apparent disability	A	0	0	0	0	0	0	0	0	0	0	0	0	0	0	0	0	0
944	9443	Cairo	urban	urban governorate	female	4	No Disablity	#NULL!	no	no	no	no	no	no	no	no	no	The child is not transeferred for suspected delay	High School and technical	No Apaprent Disability	A	1			Wife of HH head	Does not work does not look for work	27.9	university	HH Head	18 to less than 35	no apparent disability	A	0	0	0	0	0	0	0	0	0	0	0	0	0	0	0	0	0
948	9485	Cairo	urban	urban governorate	female	6	No Disablity	#NULL!	no	no	no	no	no	no	no	no	no	The child is not transeferred for suspected delay	university	No Apaprent Disability	A	4	1	2	Wife of HH head	Does not work does not look for work	31.5	university	HH Head	18 to less than 35	no apparent disability	A	0	0	0	0	0	0	0	0	0	0	0	0	0	0	0	0	0
948	9486	Cairo	urban	urban governorate	female	6	No Disablity	#NULL!	no	no	no	no	no	no	no	no	no	The child is not transeferred for suspected delay	university	No Apaprent Disability	A	4	1	2	Wife of HH head	Does not work does not look for work	31.5	university	HH Head	18 to less than 35	no apparent disability	A	0	0	0	0	0	0	0	0	0	0	0	0	0	0	0	0	0
950	9505	Cairo	urban	urban governorate	male	5	No Disablity	#NULL!	no	no	no	no	no	no	no	no	no	The child is not transeferred for suspected delay	university	No Apaprent Disability	A	1			Wife of HH head	Does not work does not look for work	35	university	HH Head	35 to less than 40	no apparent disability	A	0	0	0	0	0	0	0	0	0	0	0	0	0	0	0	0	0
952	9524	Cairo	urban	urban governorate	female	4	No Disablity	#NULL!	no	no	no	no	no	no	no	no	no	The child is not transeferred for suspected delay	university	No Apaprent Disability	A	2			Wife of HH head	Does not work does not look for work	27.7	university	HH Head	18 to less than 35	no apparent disability	A	0	0	0	0	0	0	0	0	0	0	0	0	0	0	0	0	0
953	9535	Cairo	urban	urban governorate	male	5	No Disablity	#NULL!	no	no	no	no	no	no	no	no	no	The child is not transeferred for suspected delay	university	No Apaprent Disability	A	3			Wife of HH head	Does not work does not look for work	30.2	university	HH Head	18 to less than 35	no apparent disability	A	0	0	0	0	0	0	0	0	0	0	0	0	0	0	0	0	0
956	9564	Cairo	urban	urban governorate	male	5	No Disablity	#NULL!	no	no	no	no	no	no	no	no	no	The child is not transeferred for suspected delay	university	No Apaprent Disability	A	3			Wife of HH head	Does not work does not look for work	28.1	university	HH Head	18 to less than 35	no apparent disability	A	0	0	0	0	0	0	0	0	0	0	0	0	0	0	0	0	0
956	9565	Cairo	urban	urban governorate	female	5	No Disablity	#NULL!	no	no	no	no	no	no	no	no	no	The child is not transeferred for suspected delay	university	No Apaprent Disability	A	3			Wife of HH head	Does not work does not look for work	30.3	university	HH Head	18 to less than 35	no apparent disability	A	0	0	0	0	0	0	0	0	0	0	0	0	0	0	0	0	0
957	9573	Cairo	urban	urban governorate	male	3	No Disablity	#NULL!	no	no	no	no	no	no	no	no	no	The child is not transeferred for suspected delay	university	No Apaprent Disability	A	1			Wife of HH head	Does not work does not look for work	23.8	university	HH Head	18 to less than 35	no apparent disability	A	0	0	0	0	0	0	0	0	0	0	0	0	0	0	0	0	0
958	9583	Cairo	urban	urban governorate	male	3	No Disablity	#NULL!	no	no	no	no	no	no	no	no	no	The child is not transeferred for suspected delay	university	No Apaprent Disability	A	1			Wife of HH head	Does not work does not look for work	28.2	university	HH Head	18 to less than 35	no apparent disability	A	0	0	0	0	0	0	0	0	0	0	0	0	0	0	0	0	0
959	9593	Cairo	urban	urban governorate	female	4	No Disablity	#NULL!	no	no	no	no	no	no	no	no	no	The child is not transeferred for suspected delay	university	No Apaprent Disability	A	2			Wife of HH head	Does not work does not look for work	27.9	university	HH Head	18 to less than 35	no apparent disability	A	0	0	0	0	0	0	0	0	0	0	0	0	0	0	0	0	0
959	9594	Cairo	urban	urban governorate	male	4	No Disablity	#NULL!	no	no	no	no	no	no	no	no	no	The child is not transeferred for suspected delay	university	No Apaprent Disability	A	2			Wife of HH head	Does not work does not look for work	29.8	university	HH Head	18 to less than 35	no apparent disability	A	0	0	0	0	0	0	0	0	0	0	0	0	0	0	0	0	0
961	9614	Cairo	urban	urban governorate	male	5	No Disablity	#NULL!	no	no	no	no	no	no	no	no	no	The child is not transeferred for suspected delay	university	No Apaprent Disability	A	2			Wife of HH head	Does not work does not look for work	28.8	university	HH Head	18 to less than 35	no apparent disability	A	0	0	0	0	0	0	0	0	0	0	0	0	0	0	0	0	0
962	9623	Cairo	urban	urban governorate	male	4	No Disablity	#NULL!	no	no	no	yes	yes	no	no	yes	no	The child is transferred for suspected delay	university	No Apaprent Disability	A	2			Wife of HH head	Does not work does not look for work	25.3	university	HH Head	18 to less than 35	no apparent disability	A	0	0	0	yes	0	0	0	0	0	0	0	0	0	0	0	0	yes
962	9624	Cairo	urban	urban governorate	female	4	No Disablity	#NULL!	no	no	no	no	no	no	no	no	no	The child is not transeferred for suspected delay	university	No Apaprent Disability	A	2			Wife of HH head	Does not work does not look for work	26.6	university	HH Head	18 to less than 35	no apparent disability	A	0	0	0	0	0	0	0	0	0	0	0	0	0	0	0	0	0
963	9634	Cairo	urban	urban governorate	male	4	No Disablity	#NULL!	no	no	no	no	no	no	no	no	no	The child is not transeferred for suspected delay	university	No Apaprent Disability	A	2			Wife of HH head	Does not work does not look for work	29.5	university	HH Head	18 to less than 35	no apparent disability	A	0	0	0	0	0	0	0	0	0	0	0	0	0	0	0	0	0
964	9643	Cairo	urban	urban governorate	female	3	No Disablity	#NULL!	no	no	no	no	no	no	no	no	no	The child is not transeferred for suspected delay	university	No Apaprent Disability	A	1			Wife of HH head	Does not work does not look for work	30.6	university	HH Head	18 to less than 35	no apparent disability	A	0	0	0	0	0	0	0	0	0	0	0	0	0	0	0	0	0
965	9653	Cairo	urban	urban governorate	male	4	No Disablity	#NULL!	no	no	no	no	no	no	no	no	no	The child is not transeferred for suspected delay	university	No Apaprent Disability	A	2			Wife of HH head	Does not work does not look for work	24.3	university	HH Head	18 to less than 35	no apparent disability	A	0	0	0	0	0	0	0	0	0	0	0	0	0	0	0	0	0
965	9654	Cairo	urban	urban governorate	male	4	No Disablity	#NULL!	no	no	no	no	no	no	no	no	no	The child is not transeferred for suspected delay	university	No Apaprent Disability	A	2			Wife of HH head	Does not work does not look for work	26.1	university	HH Head	18 to less than 35	no apparent disability	A	0	0	0	0	0	0	0	0	0	0	0	0	0	0	0	0	0
966	9664	Cairo	urban	urban governorate	female	4	No Disablity	#NULL!	no	no	no	no	no	no	no	no	no	The child is not transeferred for suspected delay	university	No Apaprent Disability	A	2			Wife of HH head	Does not work does not look for work	26.2	university	HH Head	18 to less than 35	no apparent disability	A	0	0	0	0	0	0	0	0	0	0	0	0	0	0	0	0	0
967	9674	Cairo	urban	urban governorate	female	4	No Disablity	#NULL!	no	no	no	no	no	no	no	no	no	The child is not transeferred for suspected delay	university	No Apaprent Disability	A	2			Wife of HH head	work (paid-unpaid-his own-employer)	27.5	university	HH Head	18 to less than 35	no apparent disability	A	0	0	0	0	0	0	0	0	0	0	0	0	0	0	0	0	0
968	9683	Cairo	urban	urban governorate	male	4	No Disablity	#NULL!	no	no	no	no	no	no	no	no	no	The child is not transeferred for suspected delay	university	No Apaprent Disability	A	1			Wife of HH head	Does not work does not look for work	29.3	university	HH Head	18 to less than 35	no apparent disability	A	0	0	0	0	0	0	0	0	0	0	0	0	0	0	0	0	0
970	9704	Cairo	urban	urban governorate	female	4	No Disablity	#NULL!	no	no	no	no	no	no	no	no	no	The child is not transeferred for suspected delay	university	No Apaprent Disability	A	2			Wife of HH head	Does not work does not look for work	30.8	university	HH Head	18 to less than 35	no apparent disability	A	0	0	0	0	0	0	0	0	0	0	0	0	0	0	0	0	0
972	9723	Cairo	urban	urban governorate	male	3	No Disablity	#NULL!	no	no	no	no	no	no	no	no	no	The child is not transeferred for suspected delay	university	No Apaprent Disability	A	1			Wife of HH head	Does not work does not look for work	26.3	university	HH Head	18 to less than 35	no apparent disability	A	0	0	0	0	0	0	0	0	0	0	0	0	0	0	0	0	0
975	9754	Cairo	urban	urban governorate	male	4	No Disablity	#NULL!	no	no	no	no	no	no	no	no	no	The child is not transeferred for suspected delay	university	No Apaprent Disability	A	2			Wife of HH head	Does not work does not look for work	28.1	university	HH Head	18 to less than 35	no apparent disability	A	0	0	0	0	0	0	0	0	0	0	0	0	0	0	0	0	0
976	9764	Cairo	urban	urban governorate	female	4	No Disablity	#NULL!	no	no	no	no	no	no	no	no	no	The child is not transeferred for suspected delay	university	No Apaprent Disability	A	2			Wife of HH head	Does not work does not look for work	28.1	university	HH Head	18 to less than 35	no apparent disability	A	0	0	0	0	0	0	0	0	0	0	0	0	0	0	0	0	0
979	9793	Cairo	urban	urban governorate	male	4	No Disablity	#NULL!	no	no	no	no	no	no	no	no	no	The child is not transeferred for suspected delay	university	No Apaprent Disability	A	1			Wife of HH head	Does not work does not look for work	25.5	university	HH Head	18 to less than 35	no apparent disability	A	0	0	0	0	0	0	0	0	0	0	0	0	0	0	0	0	0
981	9815	Cairo	urban	urban governorate	male	5	No Disablity	#NULL!	no	no	no	no	no	no	no	no	no	The child is not transeferred for suspected delay	university	No Apaprent Disability	A	3			Wife of HH head	Does not work does not look for work	30.8	university	HH Head	18 to less than 35	no apparent disability	A	0	0	0	0	0	0	0	0	0	0	0	0	0	0	0	0	0
983	9833	Cairo	urban	urban governorate	female	5	No Disablity	#NULL!	no	no	no	no	no	no	no	no	no	The child is not transeferred for suspected delay	university	No Apaprent Disability	A	2			Wife of HH head	work (paid-unpaid-his own-employer)	24.6	university	HH Head	18 to less than 35	no apparent disability	A	0	0	0	0	0	0	0	0	0	0	0	0	0	0	0	0	0
983	9834	Cairo	urban	urban governorate	female	5	No Disablity	#NULL!	no	no	no	no	no	no	no	no	no	The child is not transeferred for suspected delay	university	No Apaprent Disability	A	2			Wife of HH head	work (paid-unpaid-his own-employer)	27.5	university	HH Head	18 to less than 35	no apparent disability	A	0	0	0	0	0	0	0	0	0	0	0	0	0	0	0	0	0
989	9894	Cairo	urban	urban governorate	male	4	No Disablity	#NULL!	no	no	no	no	no	no	no	no	no	The child is not transeferred for suspected delay	university	No Apaprent Disability	A	1			Wife of HH head	work (paid-unpaid-his own-employer)	35.3	university	HH Head	35 to less than 40	no apparent disability	A	0	0	0	0	0	0	0	0	0	0	0	0	0	0	0	0	0
990	9907	Cairo	urban	urban governorate	female	7	No Disablity	#NULL!	no	no	no	no	yes	no	no	no	no	The child is not transeferred for suspected delay	High School and technical	No Apaprent Disability	A	3			Wife of HH head	Does not work does not look for work	32.2	university	HH Head	18 to less than 35	no apparent disability	A	0	0	0	0	0	0	0	0	0	0	0	0	0	0	0	0	0
991	9914	Cairo	urban	urban governorate	male	5	No Disablity	#NULL!	no	no	no	yes	no	no	no	no	no	The child is not transeferred for suspected delay	university	No Apaprent Disability	A	2			Wife of HH head	work (paid-unpaid-his own-employer)	28.5	university	HH Head	18 to less than 35	no apparent disability	A	0	0	0	0	0	0	0	0	0	0	0	0	0	0	0	0	0
992	9924	Cairo	urban	urban governorate	female	4	No Disablity	#NULL!	no	no	no	no	yes	no	no	no	no	The child is not transeferred for suspected delay	university	No Apaprent Disability	A	1			other relationship type	work (paid-unpaid-his own-employer)	24.8	the child has no father in the HH	the child has no mother is not in the HH	18 to less than 35	99	#N/A	0	0	0	0	0	0	0	0	0	0	0	0	0	0	0	0	0
993	9933	Cairo	urban	urban governorate	female	4	No Disablity	#NULL!	no	no	no	no	yes	no	no	yes	no	The child is not transeferred for suspected delay	university	No Apaprent Disability	A	1			Wife of HH head	work (paid-unpaid-his own-employer)	30.8	university	HH Head	18 to less than 35	no apparent disability	A	0	0	0	0	0	0	0	0	0	0	0	0	0	0	0	0	0
995	9955	Cairo	urban	urban governorate	male	5	No Disablity	#NULL!	no	no	no	no	yes	no	no	no	no	The child is not transeferred for suspected delay	university	No Apaprent Disability	A	2			Wife of HH head	work (paid-unpaid-his own-employer)	30.9	university	HH Head	18 to less than 35	no apparent disability	A	0	0	0	0	0	0	0	0	0	0	0	0	0	0	0	0	0
996	9964	Cairo	urban	urban governorate	male	4	No Disablity	#NULL!	no	no	no	no	yes	no	no	no	no	The child is not transeferred for suspected delay	university	No Apaprent Disability	A	2			Wife of HH head	Does not work does not look for work	26.7	university	HH Head	18 to less than 35	no apparent disability	A	0	0	0	0	0	0	0	0	0	0	0	0	0	0	0	0	0
997	9974	Cairo	urban	urban governorate	female	5	No Disablity	#NULL!	no	no	no	no	yes	no	no	no	no	The child is not transeferred for suspected delay	university	No Apaprent Disability	A	3			Wife of HH head	Does not work does not look for work	24.3	university	HH Head	18 to less than 35	no apparent disability	A	0	0	0	0	0	0	0	0	0	0	0	0	0	0	0	0	0
997	9975	Cairo	urban	urban governorate	female	5	No Disablity	#NULL!	no	no	no	no	no	no	no	no	no	The child is not transeferred for suspected delay	university	No Apaprent Disability	A	3			Wife of HH head	Does not work does not look for work	25.8	university	HH Head	18 to less than 35	no apparent disability	A	0	0	0	0	0	0	0	0	0	0	0	0	0	0	0	0	0
1000	10004	Cairo	urban	urban governorate	female	4	No Disablity	#NULL!	no	no	no	no	no	no	no	no	no	The child is not transeferred for suspected delay	university	No Apaprent Disability	A	2			Wife of HH head	work (paid-unpaid-his own-employer)	31.2	university	HH Head	18 to less than 35	no apparent disability	A	0	0	0	0	0	0	0	0	0	0	0	0	0	0	0	0	0
1002	10023	Cairo	urban	urban governorate	male	4	No Disablity	#NULL!	no	no	no	no	yes	no	no	no	no	The child is not transeferred for suspected delay	university	No Apaprent Disability	A	2			HH Head	work (paid-unpaid-his own-employer)	28	the child has no father in the HH	the child has no mother is not in the HH	18 to less than 35	99	#N/A	0	0	0	0	0	0	0	0	0	0	0	0	0	0	0	0	0
1003	10033	Cairo	urban	urban governorate	male	5	No Disablity	#NULL!	no	no	no	no	no	no	no	no	no	The child is not transeferred for suspected delay	university	No Apaprent Disability	A	2			Wife of HH head	Does not work does not look for work	24.8	university	HH Head	18 to less than 35	no apparent disability	A	0	0	0	0	0	0	0	0	0	0	0	0	0	0	0	0	0
1003	10034	Cairo	urban	urban governorate	male	5	No Disablity	#NULL!	no	no	no	no	no	no	no	no	no	The child is not transeferred for suspected delay	university	No Apaprent Disability	A	2			Wife of HH head	Does not work does not look for work	26.5	university	HH Head	18 to less than 35	no apparent disability	A	0	0	0	0	0	0	0	0	0	0	0	0	0	0	0	0	0
1005	10054	Cairo	urban	urban governorate	female	4	No Disablity	#NULL!	no	no	no	no	no	no	no	no	no	The child is not transeferred for suspected delay	university	No Apaprent Disability	A	2			Wife of HH head	work (paid-unpaid-his own-employer)	30.3	university	HH Head	18 to less than 35	no apparent disability	A	0	0	0	0	0	0	0	0	0	0	0	0	0	0	0	0	0
1007	10073	Cairo	urban	urban governorate	male	5	No Disablity	#NULL!	no	no	no	no	no	no	no	no	no	The child is not transeferred for suspected delay	university	No Apaprent Disability	A	2			Wife of HH head	work (paid-unpaid-his own-employer)	35.2	university	HH Head	35 to less than 40	no apparent disability	A	0	0	0	0	0	0	0	0	0	0	0	0	0	0	0	0	0
1007	10074	Cairo	urban	urban governorate	female	5	No Disablity	#NULL!	no	no	no	no	no	no	no	no	no	The child is not transeferred for suspected delay	university	No Apaprent Disability	A	2			Wife of HH head	work (paid-unpaid-his own-employer)	36.4	university	HH Head	35 to less than 40	no apparent disability	A	0	0	0	0	0	0	0	0	0	0	0	0	0	0	0	0	0
1011	10114	Cairo	urban	urban governorate	female	4	No Disablity	#NULL!	no	no	no	no	no	no	no	no	no	The child is not transeferred for suspected delay	university	No Apaprent Disability	A	2			Wife of HH head	work (paid-unpaid-his own-employer)	28.8	university	HH Head	18 to less than 35	no apparent disability	A	0	0	0	0	0	0	0	0	0	0	0	0	0	0	0	0	0
1014	10144	Cairo	urban	urban governorate	male	4	No Disablity	#NULL!	no	no	no	no	no	no	no	no	no	The child is not transeferred for suspected delay	university	No Apaprent Disability	A	1			Wife of HH head	work (paid-unpaid-his own-employer)	37.2	university	HH Head	35 to less than 40	no apparent disability	A	0	0	0	0	0	0	0	0	0	0	0	0	0	0	0	0	0
1016	10164	Cairo	urban	urban governorate	male	4	No Disablity	#NULL!	no	no	no	no	no	no	no	no	no	The child is not transeferred for suspected delay	university	No Apaprent Disability	A	2			Wife of HH head	work (paid-unpaid-his own-employer)	30.9	university	HH Head	18 to less than 35	no apparent disability	A	0	0	0	0	0	0	0	0	0	0	0	0	0	0	0	0	0
1017	10174	Cairo	urban	urban governorate	male	4	No Disablity	#NULL!	no	no	no	no	no	no	no	no	no	The child is not transeferred for suspected delay	university	No Apaprent Disability	A	2			Wife of HH head	work (paid-unpaid-his own-employer)	35.3	university	HH Head	35 to less than 40	no apparent disability	A	0	0	0	0	0	0	0	0	0	0	0	0	0	0	0	0	0
1018	10185	Cairo	urban	urban governorate	female	6	No Disablity	#NULL!	no	no	no	no	no	no	no	no	no	The child is not transeferred for suspected delay	university	No Apaprent Disability	A	3			Wife of HH head	Does not work does not look for work	34.8	university	HH Head	18 to less than 35	no apparent disability	A	0	0	0	0	0	0	0	0	0	0	0	0	0	0	0	0	0
1018	10186	Cairo	urban	urban governorate	female	6	No Disablity	#NULL!	no	no	no	no	no	no	no	no	no	The child is not transeferred for suspected delay	university	No Apaprent Disability	A	3			Wife of HH head	Does not work does not look for work	36.4	university	HH Head	35 to less than 40	no apparent disability	A	0	0	0	0	0	0	0	0	0	0	0	0	0	0	0	0	0
1019	10193	Cairo	urban	urban governorate	male	3	No Disablity	#NULL!	no	no	no	no	no	no	no	no	no	The child is not transeferred for suspected delay	university	No Apaprent Disability	A	1			Wife of HH head	work (paid-unpaid-his own-employer)	25.8	university	HH Head	18 to less than 35	no apparent disability	A	0	0	0	0	0	0	0	0	0	0	0	0	0	0	0	0	0
1020	10205	Cairo	urban	urban governorate	male	5	Disable	#NULL!	no	no	no	no	no	no	no	yes	no	The child is transferred for suspected delay	university	No Apaprent Disability	A	1			Wife of HH head	Does not work does not look for work	34.3	university	HH Head	18 to less than 35	no apparent disability	A	yes	yes	yes	yes	yes	0	yes	yes	0	yes	yes	0	0	0	0	yes	0
1021	10215	Cairo	urban	urban governorate	male	5	No Disablity	#NULL!	no	no	no	no	no	no	no	no	no	The child is transferred for suspected delay	university	No Apaprent Disability	A	2			Wife of HH head	Does not work does not look for work	30.3	university	HH Head	18 to less than 35	no apparent disability	A	0	0	0	yes	0	0	0	0	0	0	0	0	yes	0	yes	0	0
1022	10224	Cairo	urban	urban governorate	male	4	No Disablity	#NULL!	no	no	no	no	no	no	no	no	no	The child is not transeferred for suspected delay	university	No Apaprent Disability	A	1			Wife of HH head	Does not work does not look for work	28.9	university	HH Head	18 to less than 35	no apparent disability	A	0	0	0	0	0	0	0	0	0	0	0	0	0	0	0	0	0
1023	10235	Cairo	urban	urban governorate	male	5	No Disablity	#NULL!	no	no	no	no	no	no	no	no	no	The child is not transeferred for suspected delay	university	No Apaprent Disability	A	2			Wife of HH head	Does not work does not look for work	34.6	university	HH Head	18 to less than 35	no apparent disability	A	0	0	0	0	0	0	0	0	0	0	0	0	0	0	0	0	0
1024	10244	Cairo	urban	urban governorate	male	4	No Disablity	#NULL!	no	no	no	no	no	no	no	no	no	The child is not transeferred for suspected delay	university	No Apaprent Disability	A	2			Wife of HH head	work (paid-unpaid-his own-employer)	25.8	university	HH Head	18 to less than 35	no apparent disability	A	0	0	0	0	0	0	0	0	0	0	0	0	0	0	0	0	0
1026	10264	Cairo	urban	urban governorate	male	4	No Disablity	#NULL!	no	no	no	no	no	no	no	no	no	The child is not transeferred for suspected delay	university	No Apaprent Disability	A	2			Wife of HH head	work (paid-unpaid-his own-employer)	29.6	university	HH Head	18 to less than 35	no apparent disability	A	0	0	0	0	0	0	0	0	0	0	0	0	0	0	0	0	0
1027	10275	Cairo	urban	urban governorate	male	6	No Disablity	#NULL!	no	no	no	no	no	no	no	no	no	The child is not transeferred for suspected delay	university	No Apaprent Disability	A	3	1	2	Wife of HH head	Does not work does not look for work	33.5	university	HH Head	18 to less than 35	no apparent disability	A	0	0	0	0	0	0	0	0	0	0	0	0	0	0	0	0	0
1027	10276	Cairo	urban	urban governorate	female	6	No Disablity	#NULL!	no	no	no	no	no	no	no	no	no	The child is not transeferred for suspected delay	university	No Apaprent Disability	A	3	1	2	Wife of HH head	Does not work does not look for work	33.5	university	HH Head	18 to less than 35	no apparent disability	A	0	0	0	0	0	0	0	0	0	0	0	0	0	0	0	0	0
1029	10293	Cairo	urban	urban governorate	male	4	No Disablity	#NULL!	no	no	no	no	yes	no	no	no	no	The child is not transeferred for suspected delay	university	No Apaprent Disability	A	1			Wife of HH head	work (paid-unpaid-his own-employer)	29.5	university	HH Head	18 to less than 35	no apparent disability	A	0	0	0	0	0	0	0	0	0	0	0	0	0	0	0	0	0
1031	10317	Cairo	urban	urban governorate	male	7	No Disablity	#NULL!	no	yes	no	no	yes	no	no	no	no	The child is not transeferred for suspected delay	High School and technical	No Apaprent Disability	A	4			Wife of HH head	Does not work does not look for work	32.6	High School and technical	HH Head	18 to less than 35	no apparent disability	A	0	0	0	0	0	0	0	0	0	0	0	0	0	0	0	0	0
1032	10325	Cairo	urban	urban governorate	female	6	No Disablity	#NULL!	no	no	no	no	yes	no	no	no	no	The child is not transeferred for suspected delay	High School and technical	No Apaprent Disability	A	4			Wife of HH head	Does not work does not look for work	23.3	High School and technical	HH Head	18 to less than 35	no apparent disability	A	0	0	0	0	0	0	0	0	0	0	0	0	0	0	0	0	0
1032	10326	Cairo	urban	urban governorate	female	6	No Disablity	#NULL!	no	no	no	no	yes	no	no	no	no	The child is not transeferred for suspected delay	High School and technical	No Apaprent Disability	A	4			Wife of HH head	Does not work does not look for work	25.7	High School and technical	HH Head	18 to less than 35	no apparent disability	A	0	0	0	0	0	0	0	0	0	0	0	0	0	0	0	0	0
1033	10336	Cairo	urban	urban governorate	male	6	No Disablity	#NULL!	no	no	no	no	yes	no	no	no	no	The child is not transeferred for suspected delay	Prep	No Apaprent Disability	A	4			Wife of HH head	Does not work does not look for work	25.8	Read and write	HH Head	18 to less than 35	no apparent disability	A	0	0	0	0	0	0	0	0	0	0	0	0	0	0	0	0	0
1034	10343	Cairo	urban	urban governorate	male	3	No Disablity	#NULL!	no	yes	no	no	no	no	no	no	no	The child is not transeferred for suspected delay	Above intermediate	No Apaprent Disability	A	1			Wife of HH head	Does not work does not look for work	24.5	Above intermediate	HH Head	18 to less than 35	no apparent disability	A	0	0	0	0	0	0	0	0	0	0	0	0	0	0	0	0	0
1035	10354	Cairo	urban	urban governorate	male	6	No Disablity	#NULL!	no	yes	no	no	no	no	no	no	no	The child is not transeferred for suspected delay	High School and technical	No Apaprent Disability	A	4			HH Head	work (paid-unpaid-his own-employer)	33.2	the child has no father in the HH	the child has no mother is not in the HH	18 to less than 35	99	#N/A	0	0	0	0	0	0	0	0	0	0	0	0	0	0	0	0	0
1035	10355	Cairo	urban	urban governorate	male	6	No Disablity	#NULL!	no	yes	no	no	no	no	no	no	no	The child is not transeferred for suspected delay	High School and technical	No Apaprent Disability	A	4			HH Head	work (paid-unpaid-his own-employer)	36.1	the child has no father in the HH	the child has no mother is not in the HH	35 to less than 40	99	#N/A	0	0	0	0	0	0	0	0	0	0	0	0	0	0	0	0	0
1036	10364	Cairo	urban	urban governorate	female	5	No Disablity	#NULL!	no	yes	no	yes	yes	no	no	no	no	The child is not transeferred for suspected delay	High School and technical	No Apaprent Disability	A	3			Wife of HH head	Does not work does not look for work	27.9	High School and technical	HH Head	18 to less than 35	no apparent disability	A	0	0	0	0	0	0	0	0	0	0	0	0	0	0	0	0	0
1036	10365	Cairo	urban	urban governorate	male	5	No Disablity	#NULL!	no	yes	no	no	no	no	no	no	no	The child is not transeferred for suspected delay	High School and technical	No Apaprent Disability	A	3			Wife of HH head	Does not work does not look for work	31.8	High School and technical	HH Head	18 to less than 35	no apparent disability	A	0	0	0	0	0	0	0	0	0	0	0	0	0	0	0	0	0
1038	10383	Cairo	urban	urban governorate	male	4	No Disablity	#NULL!	no	yes	no	no	yes	no	no	no	no	The child is not transeferred for suspected delay	High School and technical	No Apaprent Disability	A	2			Wife of HH head	Does not work does not look for work	26.6	High School and technical	HH Head	18 to less than 35	no apparent disability	A	0	0	0	0	0	0	0	0	0	0	0	0	0	0	0	0	0
1038	10384	Cairo	urban	urban governorate	male	4	No Disablity	#NULL!	no	yes	no	no	yes	no	no	no	no	The child is not transeferred for suspected delay	High School and technical	No Apaprent Disability	A	2			Wife of HH head	Does not work does not look for work	29.9	High School and technical	HH Head	18 to less than 35	no apparent disability	A	0	0	0	0	0	0	0	0	0	0	0	0	0	0	0	0	0
1039	10395	Cairo	urban	urban governorate	female	5	No Disablity	#NULL!	no	yes	no	no	no	no	no	no	no	The child is not transeferred for suspected delay	university	No Apaprent Disability	A	3			Wife of HH head	Does not work does not look for work	34.3	High School and technical	HH Head	18 to less than 35	no apparent disability	A	0	0	0	0	0	0	0	0	0	0	0	0	0	0	0	0	0
1040	10406	Cairo	urban	urban governorate	male	6	No Disablity	#NULL!	no	no	no	no	no	no	no	no	no	The child is not transeferred for suspected delay	university	No Apaprent Disability	A	3			Wife of HH head	Does not work does not look for work	32.6	university	HH Head	18 to less than 35	no apparent disability	A	0	0	0	0	0	0	0	0	0	0	0	0	0	0	0	0	0
1041	10414	Cairo	urban	urban governorate	male	5	No Disablity	#NULL!	no	yes	no	no	yes	no	no	no	no	The child is not transeferred for suspected delay	High School and technical	No Apaprent Disability	A	2			Wife of HH head	Does not work does not look for work	26.3	university	HH Head	18 to less than 35	no apparent disability	A	0	0	0	0	0	0	0	0	0	0	0	0	0	0	0	0	0
1042	10424	Cairo	urban	urban governorate	female	5	No Disablity	#NULL!	no	no	no	no	no	no	no	no	no	The child is not transeferred for suspected delay	university	No Apaprent Disability	A	3			Wife of HH head	Does not work does not look for work	34.7	Illeterate	HH Head	18 to less than 35	no apparent disability	Q	0	0	0	0	0	0	0	0	0	0	0	0	0	0	0	0	0
1042	10425	Cairo	urban	urban governorate	female	5	No Disablity	#NULL!	no	no	no	no	no	no	no	no	no	The child is not transeferred for suspected delay	university	No Apaprent Disability	A	3			Wife of HH head	Does not work does not look for work	36.2	Illeterate	HH Head	35 to less than 40	no apparent disability	Q	0	0	0	0	0	0	0	0	0	0	0	0	0	0	0	0	0
1043	10434	Cairo	urban	urban governorate	female	4	No Disablity	#NULL!	no	yes	no	no	no	no	no	no	no	The child is not transeferred for suspected delay	university	No Apaprent Disability	A	2			Wife of HH head	Does not work does not look for work	25.5	university	HH Head	18 to less than 35	no apparent disability	A	0	0	0	0	0	0	0	0	0	0	0	0	0	0	0	0	0
1044	10446	Cairo	urban	urban governorate	male	7	No Disablity	#NULL!	no	no	no	no	no	no	no	no	no	The child is not transeferred for suspected delay	Prep	No Apaprent Disability	A	2			Wife of HH head	Does not work does not look for work	31.4	university	HH Head	18 to less than 35	no apparent disability	A	0	0	0	0	0	0	0	0	0	0	0	0	0	0	0	0	0
1045	10456	Cairo	urban	urban governorate	male	6	No Disablity	#NULL!	no	yes	no	no	no	no	no	no	no	The child is not transeferred for suspected delay	High School and technical	No Apaprent Disability	A	2			Wife of HH head	Does not work does not look for work	31	High School and technical	HH Head	18 to less than 35	no apparent disability	A	0	0	0	0	0	0	0	0	0	0	0	0	0	0	0	0	0
1046	10463	Cairo	urban	urban governorate	male	4	No Disablity	#NULL!	no	yes	no	no	no	no	no	no	no	The child is not transeferred for suspected delay	High School and technical	No Apaprent Disability	A	1			Wife of HH head	Does not work does not look for work	20.8	Read and write	HH Head	18 to less than 35	no apparent disability	A	0	0	0	0	0	0	0	0	0	0	0	0	0	0	0	0	0
1047	10473	Cairo	urban	urban governorate	female	3	No Disablity	#NULL!	no	yes	no	no	no	no	no	no	no	The child is not transeferred for suspected delay	High School and technical	No Apaprent Disability	A	1			Wife of HH head	work (paid-unpaid-his own-employer)	29.5	High School and technical	HH Head	18 to less than 35	no apparent disability	A	0	0	0	0	0	0	0	0	0	0	0	0	0	0	0	0	0
1048	10487	Cairo	urban	urban governorate	male	7	No Disablity	#NULL!	no	yes	no	no	no	no	no	yes	no	The child is not transeferred for suspected delay	Read and write	No Apaprent Disability	A	2			Wife of HH head	Does not work does not look for work	40.1	Read and write	HH Head	40 +	no apparent disability	A	0	0	0	0	0	0	0	0	0	0	0	0	0	0	0	0	0
1049	10495	Cairo	urban	urban governorate	male	5	No Disablity	#NULL!	no	no	no	no	yes	no	no	no	no	The child is not transeferred for suspected delay	Prep	No Apaprent Disability	A	2			Wife of HH head	Does not work does not look for work	27.3	Primary	HH Head	18 to less than 35	no apparent disability	A	0	0	0	0	0	0	0	0	0	0	0	0	0	0	0	0	0
1050	10504	Cairo	urban	urban governorate	female	4	No Disablity	#NULL!	no	no	no	no	yes	no	no	no	no	The child is not transeferred for suspected delay	Illeterate	No Apaprent Disability	A	2			Wife of HH head	Does not work does not look for work	24.8	Read and write	HH Head	18 to less than 35	no apparent disability	A	0	0	0	0	0	0	0	0	0	0	0	0	0	0	0	0	0
1051	10513	Cairo	urban	urban governorate	female	3	No Disablity	#NULL!	no	no	no	no	yes	no	no	no	no	The child is not transeferred for suspected delay	High School and technical	No Apaprent Disability	A	1			Wife of HH head	Does not work does not look for work	25.1	High School and technical	HH Head	18 to less than 35	aparent disability	C	0	0	0	0	0	0	0	0	0	0	0	0	0	0	0	0	0
1052	10523	Cairo	urban	urban governorate	female	3	No Disablity	#NULL!	no	no	no	no	yes	no	no	no	no	The child is not transeferred for suspected delay	Primary	No Apaprent Disability	A	1			Wife of HH head	Does not work does not look for work	28.7	Primary	HH Head	18 to less than 35	no apparent disability	A	0	0	0	0	0	0	0	0	0	0	0	0	0	0	0	0	0
1053	10535	Cairo	urban	urban governorate	male	5	No Disablity	#NULL!	no	no	no	no	no	no	no	no	no	The child is not transeferred for suspected delay	Illeterate	No Apaprent Disability	A	2			Wife of HH head	Does not work does not look for work	33.4	Illeterate	HH Head	18 to less than 35	no apparent disability	A	0	0	0	0	0	0	0	0	0	0	0	0	0	0	0	0	0
1054	10543	Cairo	urban	urban governorate	male	3	No Disablity	#NULL!	no	yes	no	no	no	no	no	no	no	The child is not transeferred for suspected delay	High School and technical	No Apaprent Disability	A	1			Wife of HH head	Does not work does not look for work	26.8	High School and technical	HH Head	18 to less than 35	no apparent disability	A	0	0	0	0	0	0	0	0	0	0	0	0	0	0	0	0	0
1055	10553	Cairo	urban	urban governorate	male	4	No Disablity	#NULL!	no	yes	no	no	no	no	no	no	no	The child is not transeferred for suspected delay	High School and technical	No Apaprent Disability	A	2			Wife of HH head	Does not work does not look for work	20.3	High School and technical	HH Head	18 to less than 35	no apparent disability	A	0	0	0	0	0	0	0	0	0	0	0	0	0	0	0	0	0
1055	10554	Cairo	urban	urban governorate	female	4	No Disablity	#NULL!	no	yes	no	no	no	no	no	no	no	The child is not transeferred for suspected delay	High School and technical	No Apaprent Disability	A	2			Wife of HH head	Does not work does not look for work	22.9	High School and technical	HH Head	18 to less than 35	no apparent disability	A	0	0	0	0	0	0	0	0	0	0	0	0	0	0	0	0	0
1056	10563	Cairo	urban	urban governorate	female	3	No Disablity	#NULL!	no	yes	no	no	no	no	no	no	no	The child is not transeferred for suspected delay	Illeterate	No Apaprent Disability	A	1			Wife of HH head	Does not work does not look for work	19.8	Illeterate	HH Head	18 to less than 35	no apparent disability	A	0	0	0	0	0	0	0	0	0	0	0	0	0	0	0	0	0
1057	10573	Cairo	urban	urban governorate	male	3	No Disablity	#NULL!	no	no	no	no	no	no	no	no	no	The child is not transeferred for suspected delay	the child has no moyther in the house	The child has no mother in the HH	99	2			his/her mother is not in the HH	The child has no mother in the HH	the child has no mother in the HH	Read and write	HH Head	99	no apparent disability	A	0	0	0	0	0	0	0	0	0	0	0	0	0	0	0	0	0
1058	10583	Cairo	urban	urban governorate	male	4	No Disablity	#NULL!	no	no	no	no	no	no	no	no	no	The child is not transeferred for suspected delay	High School and technical	Apparent disability	B	2			Wife of HH head	Does not work does not look for work	22.8	High School and technical	HH Head	18 to less than 35	aparent disability	B	0	0	0	0	0	0	0	0	0	0	0	0	0	0	0	0	0
1058	10584	Cairo	urban	urban governorate	female	4	No Disablity	#NULL!	no	no	no	no	no	no	no	no	no	The child is not transeferred for suspected delay	High School and technical	Apparent disability	B	2			Wife of HH head	Does not work does not look for work	26	High School and technical	HH Head	18 to less than 35	aparent disability	B	0	0	0	0	0	0	0	0	0	0	0	0	0	0	0	0	0
1059	10596	Cairo	urban	urban governorate	male	7	No Disablity	#NULL!	no	yes	no	no	no	no	no	no	no	The child is not transeferred for suspected delay	Illeterate	No Apaprent Disability	A	2			Wife of HH head	Does not work does not look for work	31.3	Illeterate	HH Head	18 to less than 35	no apparent disability	A	0	0	0	0	0	0	0	0	0	0	0	0	0	0	0	0	0
1060	10604	Cairo	urban	urban governorate	female	4	No Disablity	#NULL!	no	no	no	no	no	no	no	no	no	The child is not transeferred for suspected delay	Illeterate	No Apaprent Disability	A	2			Wife of HH head	Does not work does not look for work	23.9	Illeterate	HH Head	18 to less than 35	no apparent disability	A	0	0	0	0	0	0	0	0	0	0	0	0	0	0	0	0	0
1061	10616	Cairo	urban	urban governorate	female	6	No Disablity	#NULL!	no	yes	no	no	no	no	no	no	no	The child is not transeferred for suspected delay	High School and technical	No Apaprent Disability	A	4			Wife of HH head	Does not work does not look for work	39.3	Read and write	HH Head	35 to less than 40	no apparent disability	A	0	0	0	0	0	0	0	0	0	0	0	0	0	0	0	0	0
1063	10636	Cairo	urban	urban governorate	male	7	No Disablity	#NULL!	no	no	no	no	no	no	no	no	no	The child is not transeferred for suspected delay	university	No Apaprent Disability	A	3			Wife of HH head	Does not work does not look for work	27.8	Prep	HH Head	18 to less than 35	no apparent disability	A	0	0	0	0	0	0	0	0	0	0	0	0	0	0	0	0	0
1064	10643	Cairo	urban	urban governorate	male	4	No Disablity	#NULL!	no	yes	no	no	yes	no	no	no	no	The child is not transeferred for suspected delay	university	No Apaprent Disability	A	2			Wife of HH head	Does not work does not look for work	23.3	university	HH Head	18 to less than 35	no apparent disability	A	0	0	0	0	0	0	0	0	0	0	0	0	0	0	0	0	0
1064	10644	Cairo	urban	urban governorate	female	4	No Disablity	#NULL!	no	yes	no	no	yes	no	no	no	no	The child is not transeferred for suspected delay	university	No Apaprent Disability	A	2			Wife of HH head	Does not work does not look for work	25.7	university	HH Head	18 to less than 35	no apparent disability	A	0	0	0	0	0	0	0	0	0	0	0	0	0	0	0	0	0
1065	10653	Cairo	urban	urban governorate	male	5	No Disablity	#NULL!	no	yes	no	no	no	no	no	no	no	The child is not transeferred for suspected delay	university	No Apaprent Disability	A	3			Wife of HH head	Does not work does not look for work	26.8	Read and write	HH Head	18 to less than 35	no apparent disability	A	0	0	0	0	0	0	0	0	0	0	0	0	0	0	0	0	0
1065	10654	Cairo	urban	urban governorate	male	5	Disable	#NULL!	no	yes	no	no	no	no	no	no	no	The child is transferred for suspected delay	university	No Apaprent Disability	A	3			Wife of HH head	Does not work does not look for work	28.1	Read and write	HH Head	18 to less than 35	no apparent disability	A	0	0	0	0	0	0	0	0	0	0	0	0	0	0	0	0	0
1065	10655	Cairo	urban	urban governorate	male	5	No Disablity	#NULL!	no	yes	no	no	no	no	no	no	no	The child is not transeferred for suspected delay	university	No Apaprent Disability	A	3			Wife of HH head	Does not work does not look for work	29.7	Read and write	HH Head	18 to less than 35	no apparent disability	A	0	0	0	0	0	0	0	0	0	0	0	0	0	0	0	0	0
1066	10667	Cairo	urban	urban governorate	female	7	No Disablity	#NULL!	no	no	no	no	no	no	no	no	no	The child is not transeferred for suspected delay	Read and write	No Apaprent Disability	A	1			Wife of HH head	Does not work does not look for work	36.5	Read and write	HH Head	35 to less than 40	no apparent disability	A	0	0	0	0	0	0	0	0	0	0	0	0	0	0	0	0	0
1069	10695	Cairo	urban	urban governorate	male	5	No Disablity	#NULL!	no	no	no	no	no	no	no	no	no	The child is not transeferred for suspected delay	Read and write	No Apaprent Disability	A	2			Wife of HH head	Does not work does not look for work	29.4	Read and write	HH Head	18 to less than 35	no apparent disability	A	0	0	0	0	0	0	0	0	0	0	0	0	0	0	0	0	0
1070	10707	Cairo	urban	urban governorate	female	7	No Disablity	#NULL!	no	no	no	no	yes	no	no	no	no	The child is not transeferred for suspected delay	High School and technical	No Apaprent Disability	A	2			Wife of HH head	work (paid-unpaid-his own-employer)	40.1	High School and technical	HH Head	40 +	no apparent disability	A	0	0	0	0	0	0	0	0	0	0	0	0	0	0	0	0	0
1071	10714	Cairo	urban	urban governorate	male	4	No Disablity	#NULL!	no	no	no	no	yes	no	no	no	no	The child is not transeferred for suspected delay	university	No Apaprent Disability	A	2			Wife of HH head	Does not work does not look for work	28.5	university	HH Head	18 to less than 35	no apparent disability	A	0	0	0	0	0	0	0	0	0	0	0	0	0	0	0	0	0
1072	10724	Cairo	urban	urban governorate	female	4	No Disablity	#NULL!	no	no	no	no	no	no	no	no	no	The child is not transeferred for suspected delay	university	No Apaprent Disability	A	2			Wife of HH head	Does not work does not look for work	29.9	university	HH Head	18 to less than 35	no apparent disability	A	0	0	0	0	0	0	0	0	0	0	0	0	0	0	0	0	0
1073	10733	Cairo	urban	urban governorate	female	4	No Disablity	#NULL!	no	no	no	no	yes	no	no	yes	no	The child is not transeferred for suspected delay	university	No Apaprent Disability	A	2	1	2	Wife of HH head	Does not work does not look for work	25.3	university	HH Head	18 to less than 35	aparent disability	C	0	0	0	0	0	0	0	0	0	0	0	0	0	0	0	0	0
1073	10734	Cairo	urban	urban governorate	female	4	No Disablity	#NULL!	no	no	no	no	yes	no	no	yes	no	The child is not transeferred for suspected delay	university	No Apaprent Disability	A	2	1	2	Wife of HH head	Does not work does not look for work	25.3	university	HH Head	18 to less than 35	aparent disability	C	0	0	0	0	0	0	0	0	0	0	0	0	0	0	0	0	0
1075	10753	Cairo	urban	urban governorate	male	4	No Disablity	#NULL!	no	no	no	no	yes	no	no	no	no	The child is not transeferred for suspected delay	university	No Apaprent Disability	A	2			Wife of HH head	Does not work does not look for work	25.3	university	HH Head	18 to less than 35	no apparent disability	A	0	0	0	0	0	0	0	0	0	0	0	0	0	0	0	0	0
1075	10754	Cairo	urban	urban governorate	female	4	No Disablity	#NULL!	no	no	no	no	no	no	no	no	no	The child is not transeferred for suspected delay	university	No Apaprent Disability	A	2			Wife of HH head	Does not work does not look for work	28.1	university	HH Head	18 to less than 35	no apparent disability	A	0	0	0	0	0	0	0	0	0	0	0	0	0	0	0	0	0
1076	10763	Cairo	urban	urban governorate	male	3	No Disablity	#NULL!	no	no	no	no	yes	no	no	no	no	The child is not transeferred for suspected delay	4 years istitute	No Apaprent Disability	A	1			Wife of HH head	Does not work does not look for work	22.8	university	HH Head	18 to less than 35	no apparent disability	A	0	0	0	0	0	0	0	0	0	0	0	0	0	0	0	0	0
1077	10773	Cairo	urban	urban governorate	female	4	No Disablity	#NULL!	no	no	no	no	no	no	no	no	no	The child is not transeferred for suspected delay	university	No Apaprent Disability	A	2			Wife of HH head	Does not work does not look for work	22.3	4 years istitute	HH Head	18 to less than 35	no apparent disability	A	0	0	0	0	0	0	0	0	0	0	0	0	0	0	0	0	0
1077	10774	Cairo	urban	urban governorate	female	4	No Disablity	#NULL!	no	no	no	no	no	no	no	no	no	The child is transferred for suspected delay	university	No Apaprent Disability	A	2			Wife of HH head	Does not work does not look for work	24.2	4 years istitute	HH Head	18 to less than 35	no apparent disability	A	0	0	yes	yes	0	0	0	0	0	0	0	0	0	0	0	0	yes
1078	10785	Cairo	urban	urban governorate	male	6	No Disablity	#NULL!	no	no	no	no	no	no	no	no	no	The child is not transeferred for suspected delay	High School and technical	No Apaprent Disability	A	3			Wife of HH head	Does not work does not look for work	29.1	High School and technical	HH Head	18 to less than 35	no apparent disability	A	0	0	0	0	0	0	0	0	0	0	0	0	0	0	0	0	0
1078	10786	Cairo	urban	urban governorate	female	6	No Disablity	#NULL!	no	no	no	no	yes	no	no	no	no	The child is not transeferred for suspected delay	High School and technical	No Apaprent Disability	A	3			Wife of HH head	Does not work does not look for work	30.6	High School and technical	HH Head	18 to less than 35	no apparent disability	A	0	0	0	0	0	0	0	0	0	0	0	0	0	0	0	0	0
1079	10794	Cairo	urban	urban governorate	female	4	No Disablity	#NULL!	yes	no	no	no	yes	no	no	no	no	The child is not transeferred for suspected delay	the child has no moyther in the house	The child has no mother in the HH	99	3			his/her mother is not in the HH	The child has no mother in the HH	the child has no mother in the HH	the child has no father in the HH	the child has no mother is not in the HH	99	99	#N/A	0	0	0	0	0	0	0	0	0	0	0	0	0	0	0	0	0
1080	10804	Cairo	urban	urban governorate	female	5	No Disablity	#NULL!	no	no	no	no	yes	no	no	no	no	The child is not transeferred for suspected delay	4 years istitute	No Apaprent Disability	A	2			Wife of HH head	Does not work does not look for work	24.4	university	HH Head	18 to less than 35	no apparent disability	A	0	0	0	0	0	0	0	0	0	0	0	0	0	0	0	0	0
1080	10805	Cairo	urban	urban governorate	male	5	No Disablity	#NULL!	no	no	no	no	yes	no	no	no	no	The child is not transeferred for suspected delay	4 years istitute	No Apaprent Disability	A	2			Wife of HH head	Does not work does not look for work	26.5	university	HH Head	18 to less than 35	no apparent disability	A	0	0	0	0	0	0	0	0	0	0	0	0	0	0	0	0	0
1081	10813	Cairo	urban	urban governorate	male	3	No Disablity	#NULL!	no	no	no	no	no	no	no	no	no	The child is not transeferred for suspected delay	university	No Apaprent Disability	A	1			Wife of HH head	Does not work does not look for work	29.3	university	HH Head	18 to less than 35	no apparent disability	A	0	0	0	0	0	0	0	0	0	0	0	0	0	0	0	0	0
1082	10823	Cairo	urban	urban governorate	female	3	No Disablity	#NULL!	no	no	no	no	no	no	no	no	no	The child is not transeferred for suspected delay	university	No Apaprent Disability	A	1			Wife of HH head	work (paid-unpaid-his own-employer)	24.9	university	HH Head	18 to less than 35	no apparent disability	A	0	0	0	0	0	0	0	0	0	0	0	0	0	0	0	0	0
1083	10835	Cairo	urban	urban governorate	male	5	No Disablity	#NULL!	no	no	no	no	yes	no	no	no	no	The child is not transeferred for suspected delay	university	No Apaprent Disability	A	3			Wife of HH head	Does not work does not look for work	31.8	university	HH Head	18 to less than 35	no apparent disability	A	0	0	0	0	0	0	0	0	0	0	0	0	0	0	0	0	0
1084	10845	Cairo	urban	urban governorate	female	5	No Disablity	#NULL!	no	no	no	no	yes	no	no	yes	no	The child is not transeferred for suspected delay	High School and technical	No Apaprent Disability	A	3			Wife of HH head	Does not work does not look for work	35.4	High School and technical	HH Head	35 to less than 40	aparent disability	C	0	0	0	0	0	0	0	0	0	0	0	0	0	0	0	0	0
1087	10873	Cairo	urban	urban governorate	male	3	No Disablity	#NULL!	no	no	no	no	no	no	no	no	no	The child is not transeferred for suspected delay	university	No Apaprent Disability	A	1			Wife of HH head	Does not work does not look for work	29.3	university	HH Head	18 to less than 35	no apparent disability	A	0	0	0	0	0	0	0	0	0	0	0	0	0	0	0	0	0
1088	10885	Cairo	urban	urban governorate	male	5	No Disablity	#NULL!	no	no	no	no	yes	no	yes	no	no	The child is not transeferred for suspected delay	university	Apparent disability	C	3			Wife of HH head	Does not work does not look for work	33.1	university	HH Head	18 to less than 35	no apparent disability	A	0	0	0	0	0	0	0	0	0	0	0	0	0	0	0	0	0
1089	10893	Cairo	urban	urban governorate	female	4	No Disablity	#NULL!	no	no	no	no	no	no	no	no	no	The child is not transeferred for suspected delay	university	No Apaprent Disability	A	1			Wife of HH head	Does not work does not look for work	25.1	university	HH Head	18 to less than 35	no apparent disability	A	0	0	0	0	0	0	0	0	0	0	0	0	0	0	0	0	0
1090	10903	Cairo	urban	urban governorate	male	3	No Disablity	#NULL!	no	no	no	no	no	no	no	no	no	The child is not transeferred for suspected delay	university	No Apaprent Disability	A	1			Wife of HH head	Does not work does not look for work	26	High School and technical	HH Head	18 to less than 35	no apparent disability	A	0	0	0	0	0	0	0	0	0	0	0	0	0	0	0	0	0
1091	10914	Cairo	urban	urban governorate	male	4	No Disablity	#NULL!	no	no	no	no	no	no	no	no	no	The child is not transeferred for suspected delay	High School and technical	Apparent disability	C	2			Wife of HH head	Does not work does not look for work	32.8	High School and technical	HH Head	18 to less than 35	no apparent disability	A	0	0	0	0	0	0	0	0	0	0	0	0	0	0	0	0	0
1092	10925	Cairo	urban	urban governorate	female	6	No Disablity	#NULL!	no	no	no	no	no	no	no	no	no	The child is not transeferred for suspected delay	Illeterate	No Apaprent Disability	A	3			Wife of HH head	Does not work does not look for work	25.8	Illeterate	HH Head	18 to less than 35	no apparent disability	A	0	0	0	0	0	0	0	0	0	0	0	0	0	0	0	0	0
1092	10926	Cairo	urban	urban governorate	male	6	No Disablity	#NULL!	no	no	no	no	no	no	no	no	no	The child is not transeferred for suspected delay	Illeterate	No Apaprent Disability	A	3			Wife of HH head	Does not work does not look for work	26.5	Illeterate	HH Head	18 to less than 35	no apparent disability	A	0	0	0	0	0	0	0	0	0	0	0	0	0	0	0	0	0
1093	10933	Cairo	urban	urban governorate	female	3	No Disablity	#NULL!	no	no	no	no	no	no	no	no	no	The child is not transeferred for suspected delay	university	No Apaprent Disability	A	1			Wife of HH head	Does not work does not look for work	29.9	university	HH Head	18 to less than 35	no apparent disability	A	0	0	0	0	0	0	0	0	0	0	0	0	0	0	0	0	0
1094	10943	Cairo	urban	urban governorate	female	4	No Disablity	#NULL!	no	no	no	no	no	no	no	no	no	The child is not transeferred for suspected delay	university	No Apaprent Disability	A	2			Wife of HH head	Does not work does not look for work	25.8	university	HH Head	18 to less than 35	no apparent disability	A	0	0	0	0	0	0	0	0	0	0	0	0	0	0	0	0	0
1094	10944	Cairo	urban	urban governorate	male	4	No Disablity	#NULL!	no	no	no	no	no	no	no	no	no	The child is not transeferred for suspected delay	university	No Apaprent Disability	A	2			Wife of HH head	Does not work does not look for work	28.3	university	HH Head	18 to less than 35	no apparent disability	A	0	0	0	0	0	0	0	0	0	0	0	0	0	0	0	0	0
1096	10964	Cairo	urban	urban governorate	male	4	No Disablity	#NULL!	no	no	no	no	no	no	no	no	no	The child is not transeferred for suspected delay	university	No Apaprent Disability	A	2			Wife of HH head	Does not work does not look for work	23.3	university	HH Head	18 to less than 35	no apparent disability	A	0	0	0	0	0	0	0	0	0	0	0	0	0	0	0	0	0
1097	10973	Cairo	urban	urban governorate	male	3	No Disablity	#NULL!	no	no	no	no	no	no	no	no	no	The child is not transeferred for suspected delay	university	No Apaprent Disability	A	1			Wife of HH head	Does not work does not look for work	22.3	Prep	HH Head	18 to less than 35	no apparent disability	A	0	0	0	0	0	0	0	0	0	0	0	0	0	0	0	0	0
1101	11013	Cairo	urban	urban governorate	female	4	No Disablity	#NULL!	no	no	no	no	no	no	no	no	no	The child is not transeferred for suspected delay	university	No Apaprent Disability	A	2			Wife of HH head	Does not work does not look for work	25.3	university	HH Head	18 to less than 35	no apparent disability	A	0	0	0	0	0	0	0	0	0	0	0	0	0	0	0	0	0
1101	11014	Cairo	urban	urban governorate	female	4	No Disablity	#NULL!	no	no	no	no	no	no	no	no	no	The child is not transeferred for suspected delay	university	No Apaprent Disability	A	2			Wife of HH head	Does not work does not look for work	27.9	university	HH Head	18 to less than 35	no apparent disability	A	0	0	0	0	0	0	0	0	0	0	0	0	0	0	0	0	0
1102	11025	Cairo	urban	urban governorate	male	5	No Disablity	#NULL!	no	no	no	no	no	no	no	no	no	The child is not transeferred for suspected delay	university	No Apaprent Disability	A	3			Wife of HH head	Does not work does not look for work	20.5	university	HH Head	18 to less than 35	no apparent disability	A	0	0	0	0	0	0	0	0	0	0	0	0	0	0	0	0	0
1106	11065	Cairo	urban	urban governorate	female	6	No Disablity	#NULL!	no	no	no	no	no	no	no	no	no	The child is not transeferred for suspected delay	Above intermediate	No Apaprent Disability	A	2			Wife of HH head	Does not work does not look for work	33.5	Prep	HH Head	18 to less than 35	no apparent disability	A	0	0	0	0	0	0	0	0	0	0	0	0	0	0	0	0	0
1106	11066	Cairo	urban	urban governorate	female	6	No Disablity	#NULL!	no	no	no	no	no	no	no	no	no	The child is not transeferred for suspected delay	Above intermediate	No Apaprent Disability	A	2			Wife of HH head	Does not work does not look for work	35.4	Prep	HH Head	35 to less than 40	no apparent disability	A	0	0	0	0	0	0	0	0	0	0	0	0	0	0	0	0	0
1107	11075	Cairo	urban	urban governorate	male	5	No Disablity	#NULL!	no	no	no	no	no	no	no	no	no	The child is not transeferred for suspected delay	university	No Apaprent Disability	A	3			Wife of HH head	Does not work does not look for work	29.3	university	HH Head	18 to less than 35	no apparent disability	A	0	0	0	0	0	0	0	0	0	0	0	0	0	0	0	0	0
1108	11085	Cairo	urban	urban governorate	male	5	No Disablity	#NULL!	no	no	no	no	no	no	no	no	no	The child is not transeferred for suspected delay	university	No Apaprent Disability	A	3			Wife of HH head	Does not work does not look for work	35.8	university	HH Head	35 to less than 40	no apparent disability	A	0	0	0	0	0	0	0	0	0	0	0	0	0	0	0	0	0
1113	11134	Cairo	urban	urban governorate	male	5	No Disablity	#NULL!	no	no	no	no	no	no	no	no	no	The child is not transeferred for suspected delay	university	No Apaprent Disability	A	2			Wife of HH head	Does not work does not look for work	35.3	university	HH Head	35 to less than 40	no apparent disability	A	0	0	0	0	0	0	0	0	0	0	0	0	0	0	0	0	0
1114	11144	Cairo	urban	urban governorate	female	4	No Disablity	#NULL!	no	no	no	no	no	no	no	no	no	The child is not transeferred for suspected delay	university	No Apaprent Disability	A	2			Wife of HH head	Does not work does not look for work	30.8	university	HH Head	18 to less than 35	no apparent disability	A	0	0	0	0	0	0	0	0	0	0	0	0	0	0	0	0	0
1116	11164	Cairo	urban	urban governorate	male	4	No Disablity	#NULL!	no	no	no	no	no	no	no	no	no	The child is not transeferred for suspected delay	university	No Apaprent Disability	A	2			Wife of HH head	Does not work does not look for work	30.8	university	HH Head	18 to less than 35	no apparent disability	A	0	0	0	0	0	0	0	0	0	0	0	0	0	0	0	0	0
1117	11173	Cairo	urban	urban governorate	female	3	No Disablity	#NULL!	no	no	no	no	no	no	no	no	no	The child is not transeferred for suspected delay	post grduate	No Apaprent Disability	A	1			Wife of HH head	work (paid-unpaid-his own-employer)	27.8	post grduate	HH Head	18 to less than 35	no apparent disability	A	0	0	0	0	0	0	0	0	0	0	0	0	0	0	0	0	0
1119	11193	Cairo	urban	urban governorate	male	4	No Disablity	#NULL!	no	no	no	no	no	no	no	no	no	The child is not transeferred for suspected delay	High School and technical	No Apaprent Disability	A	1			Wife of HH head	Does not work does not look for work	23.3	Above intermediate	HH Head	18 to less than 35	no apparent disability	A	0	0	0	0	0	0	0	0	0	0	0	0	0	0	0	0	0
1121	11216	Cairo	urban	urban governorate	female	6	No Disablity	#NULL!	no	no	no	no	no	no	no	no	no	The child is not transeferred for suspected delay	university	No Apaprent Disability	A	4			Wife of HH head	Does not work does not look for work	28	university	HH Head	18 to less than 35	no apparent disability	A	0	0	0	0	0	0	0	0	0	0	0	0	0	0	0	0	0
1123	11235	Cairo	urban	urban governorate	female	6	No Disablity	#NULL!	no	no	no	no	no	no	no	no	no	The child is not transeferred for suspected delay	university	No Apaprent Disability	A	3			Wife of HH head	Does not work does not look for work	25.5	Above intermediate	HH Head	18 to less than 35	no apparent disability	A	0	0	0	0	0	0	0	0	0	0	0	0	0	0	0	0	0
1124	11244	Cairo	urban	urban governorate	male	4	No Disablity	#NULL!	no	no	no	no	no	no	no	no	no	The child is not transeferred for suspected delay	university	No Apaprent Disability	A	2			Wife of HH head	work (paid-unpaid-his own-employer)	27.4	Above intermediate	HH Head	18 to less than 35	no apparent disability	A	0	0	0	0	0	0	0	0	0	0	0	0	0	0	0	0	0
1125	11255	Cairo	urban	urban governorate	female	5	No Disablity	#NULL!	no	no	no	no	no	no	no	no	no	The child is not transeferred for suspected delay	Above intermediate	No Apaprent Disability	A	3			Wife of HH head	work (paid-unpaid-his own-employer)	32	Above intermediate	HH Head	18 to less than 35	no apparent disability	A	0	0	0	0	0	0	0	0	0	0	0	0	0	0	0	0	0
1128	11283	Cairo	urban	urban governorate	male	5	No Disablity	#NULL!	no	no	no	no	no	no	no	no	no	The child is not transeferred for suspected delay	university	No Apaprent Disability	A	3			Wife of HH head	Does not work does not look for work	26.3	university	HH Head	18 to less than 35	no apparent disability	A	0	0	0	0	0	0	0	0	0	0	0	0	0	0	0	0	0
1128	11284	Cairo	urban	urban governorate	female	5	No Disablity	#NULL!	no	no	no	no	no	no	no	no	no	The child is not transeferred for suspected delay	university	No Apaprent Disability	A	3			Wife of HH head	Does not work does not look for work	28.5	university	HH Head	18 to less than 35	no apparent disability	A	0	0	0	0	0	0	0	0	0	0	0	0	0	0	0	0	0
1128	11285	Cairo	urban	urban governorate	female	5	No Disablity	#NULL!	no	no	no	no	no	no	no	no	no	The child is not transeferred for suspected delay	university	No Apaprent Disability	A	3			Wife of HH head	Does not work does not look for work	30.4	university	HH Head	18 to less than 35	no apparent disability	A	0	0	0	0	0	0	0	0	0	0	0	0	0	0	0	0	0
1129	11293	Cairo	urban	urban governorate	male	4	No Disablity	#NULL!	no	no	no	no	no	no	no	no	no	The child is not transeferred for suspected delay	Above intermediate	No Apaprent Disability	A	1			Wife of HH head	Does not work does not look for work	22.9	university	HH Head	18 to less than 35	no apparent disability	A	0	0	0	0	0	0	0	0	0	0	0	0	0	0	0	0	0
1130	11303	Cairo	urban	urban governorate	female	3	No Disablity	#NULL!	no	no	no	no	no	no	no	no	no	The child is not transeferred for suspected delay	university	No Apaprent Disability	A	1			Wife of HH head	work (paid-unpaid-his own-employer)	25.2	university	HH Head	18 to less than 35	no apparent disability	A	0	0	0	0	0	0	0	0	0	0	0	0	0	0	0	0	0
1131	11313	Cairo	urban	urban governorate	male	3	No Disablity	#NULL!	no	no	no	no	no	no	no	no	no	The child is not transeferred for suspected delay	university	No Apaprent Disability	A	1			Wife of HH head	Does not work does not look for work	29.3	university	HH Head	18 to less than 35	no apparent disability	A	0	0	0	0	0	0	0	0	0	0	0	0	0	0	0	0	0
1132	11325	Cairo	urban	urban governorate	female	5	No Disablity	#NULL!	no	no	no	no	no	no	no	no	no	The child is not transeferred for suspected delay	university	No Apaprent Disability	A	3			Wife of HH head	Does not work does not look for work	32.1	university	HH Head	18 to less than 35	no apparent disability	A	0	0	0	0	0	0	0	0	0	0	0	0	0	0	0	0	0
1133	11333	Cairo	urban	urban governorate	female	3	No Disablity	#NULL!	no	no	no	no	no	no	no	no	no	The child is not transeferred for suspected delay	university	No Apaprent Disability	A	1			Wife of HH head	Does not work does not look for work	22.3	university	HH Head	18 to less than 35	no apparent disability	A	0	0	0	0	0	0	0	0	0	0	0	0	0	0	0	0	0
1134	11345	Cairo	urban	urban governorate	male	5	No Disablity	#NULL!	no	no	no	no	no	no	no	no	no	The child is not transeferred for suspected delay	university	No Apaprent Disability	A	3			Wife of HH head	Does not work does not look for work	30.7	university	HH Head	18 to less than 35	no apparent disability	A	0	0	0	0	0	0	0	0	0	0	0	0	0	0	0	0	0
1135	11353	Cairo	urban	urban governorate	male	4	Disable	#NULL!	no	no	no	no	no	no	no	no	no	The child is transferred for suspected delay	Above intermediate	No Apaprent Disability	A	2			Wife of HH head	Does not work does not look for work	25.6	Above intermediate	HH Head	18 to less than 35	no apparent disability	A	0	0	yes	yes	0	yes	0	0	0	0	0	0	0	0	yes	yes	yes
1135	11354	Cairo	urban	urban governorate	female	4	No Disablity	#NULL!	no	no	no	no	no	no	no	no	no	The child is not transeferred for suspected delay	Above intermediate	No Apaprent Disability	A	2			Wife of HH head	Does not work does not look for work	29.8	Above intermediate	HH Head	18 to less than 35	no apparent disability	A	0	0	0	0	0	0	0	0	0	0	0	0	0	0	0	0	0
1136	11364	Cairo	urban	urban governorate	female	4	No Disablity	#NULL!	no	no	no	no	no	no	no	no	no	The child is not transeferred for suspected delay	Above intermediate	No Apaprent Disability	A	1			Wife of HH head	Does not work does not look for work	26.2	Above intermediate	HH Head	18 to less than 35	no apparent disability	A	0	0	0	0	0	0	0	0	0	0	0	0	0	0	0	0	0
1137	11373	Cairo	urban	urban governorate	female	4	No Disablity	#NULL!	no	no	no	no	no	no	no	no	no	The child is not transeferred for suspected delay	university	No Apaprent Disability	A	2			Wife of HH head	Does not work does not look for work	24.8	university	HH Head	18 to less than 35	no apparent disability	A	0	0	0	0	0	0	0	0	0	0	0	0	0	0	0	0	0
1137	11374	Cairo	urban	urban governorate	male	4	No Disablity	#NULL!	no	no	no	no	no	no	no	no	no	The child is not transeferred for suspected delay	university	No Apaprent Disability	A	2			Wife of HH head	Does not work does not look for work	27.7	university	HH Head	18 to less than 35	no apparent disability	A	0	0	0	0	0	0	0	0	0	0	0	0	0	0	0	0	0
1138	11382	Cairo	urban	urban governorate	male	3	No Disablity	#NULL!	no	no	no	no	no	no	no	no	no	The child is not transeferred for suspected delay	university	No Apaprent Disability	A	2	1	2	HH Head	work (paid-unpaid-his own-employer)	23.4	the child has no father in the HH	the child has no mother is not in the HH	18 to less than 35	99	#N/A	0	0	0	0	0	0	0	0	0	0	0	0	0	0	0	0	0
1138	11383	Cairo	urban	urban governorate	female	3	No Disablity	#NULL!	no	no	no	no	no	no	no	no	no	The child is not transeferred for suspected delay	university	No Apaprent Disability	A	2	1	2	HH Head	work (paid-unpaid-his own-employer)	23.4	the child has no father in the HH	the child has no mother is not in the HH	18 to less than 35	99	#N/A	0	0	0	0	0	0	0	0	0	0	0	0	0	0	0	0	0
1139	11395	Cairo	urban	urban governorate	male	5	No Disablity	#NULL!	no	no	no	no	no	no	no	no	no	The child is not transeferred for suspected delay	Above intermediate	No Apaprent Disability	A	2			Wife of HH head	Does not work does not look for work	31.3	Above intermediate	HH Head	18 to less than 35	no apparent disability	A	0	0	0	0	0	0	0	0	0	0	0	0	0	0	0	0	0
1140	11403	Cairo	urban	urban governorate	female	4	No Disablity	#NULL!	no	no	no	no	no	no	no	no	no	The child is not transeferred for suspected delay	university	No Apaprent Disability	A	2	1	2	Wife of HH head	Does not work does not look for work	23.5	university	HH Head	18 to less than 35	no apparent disability	A	0	0	0	0	0	0	0	0	0	0	0	0	0	0	0	0	0
1140	11404	Cairo	urban	urban governorate	female	4	No Disablity	#NULL!	no	no	no	no	no	no	no	no	no	The child is not transeferred for suspected delay	university	No Apaprent Disability	A	2	1	2	Wife of HH head	Does not work does not look for work	23.5	university	HH Head	18 to less than 35	no apparent disability	A	0	0	0	0	0	0	0	0	0	0	0	0	0	0	0	0	0
1141	11414	Cairo	urban	urban governorate	female	4	No Disablity	#NULL!	no	no	no	no	no	no	no	no	no	The child is not transeferred for suspected delay	Above intermediate	No Apaprent Disability	A	1			Wife of HH head	Does not work does not look for work	27.2	university	HH Head	18 to less than 35	no apparent disability	A	0	0	0	0	0	0	0	0	0	0	0	0	0	0	0	0	0
1142	11424	Cairo	urban	urban governorate	female	4	No Disablity	#NULL!	no	no	no	no	no	no	no	no	no	The child is not transeferred for suspected delay	Above intermediate	No Apaprent Disability	A	3			HH Head	Does not work does not look for work	25.8	the child has no father in the HH	the child has no mother is not in the HH	18 to less than 35	99	#N/A	0	0	0	0	0	0	0	0	0	0	0	0	0	0	0	0	0
1143	11433	Cairo	urban	urban governorate	female	3	No Disablity	#NULL!	no	no	no	no	no	no	no	no	no	The child is not transeferred for suspected delay	university	No Apaprent Disability	A	2			HH Head	Does not work does not look for work	28.3	the child has no father in the HH	the child has no mother is not in the HH	18 to less than 35	99	#N/A	0	0	0	0	0	0	0	0	0	0	0	0	0	0	0	0	0
1147	11473	Cairo	urban	urban governorate	female	4	No Disablity	#NULL!	no	no	no	no	no	no	no	no	no	The child is not transeferred for suspected delay	High School and technical	No Apaprent Disability	A	2			Wife of HH head	Does not work does not look for work	32	Above intermediate	HH Head	18 to less than 35	no apparent disability	A	0	0	0	0	0	0	0	0	0	0	0	0	0	0	0	0	0
1147	11474	Cairo	urban	urban governorate	female	4	No Disablity	#NULL!	no	no	no	no	no	no	no	no	no	The child is not transeferred for suspected delay	High School and technical	No Apaprent Disability	A	2			Wife of HH head	Does not work does not look for work	33.5	Above intermediate	HH Head	18 to less than 35	no apparent disability	A	0	0	0	0	0	0	0	0	0	0	0	0	0	0	0	0	0
1149	11494	Cairo	urban	urban governorate	female	4	No Disablity	#NULL!	no	no	no	no	no	no	no	no	no	The child is not transeferred for suspected delay	Above intermediate	No Apaprent Disability	A	2			Wife of HH head	Does not work does not look for work	25.3	university	HH Head	18 to less than 35	no apparent disability	A	0	0	0	0	0	0	0	0	0	0	0	0	0	0	0	0	0
1150	11504	Cairo	urban	urban governorate	male	4	No Disablity	#NULL!	no	no	no	no	no	no	no	no	no	The child is not transeferred for suspected delay	university	No Apaprent Disability	A	2			Wife of HH head	Does not work does not look for work	28.8	university	HH Head	18 to less than 35	no apparent disability	A	0	0	0	0	0	0	0	0	0	0	0	0	0	0	0	0	0
1152	11523	Cairo	urban	urban governorate	female	3	No Disablity	#NULL!	no	no	no	no	no	no	no	no	no	The child is not transeferred for suspected delay	university	No Apaprent Disability	A	1			Wife of HH head	Does not work does not look for work	27.5	university	HH Head	18 to less than 35	no apparent disability	A	0	0	0	0	0	0	0	0	0	0	0	0	0	0	0	0	0
1154	11543	Cairo	urban	urban governorate	male	4	No Disablity	#NULL!	no	no	no	no	no	no	no	no	no	The child is not transeferred for suspected delay	Above intermediate	No Apaprent Disability	A	2			Wife of HH head	Does not work does not look for work	29.1	university	HH Head	18 to less than 35	no apparent disability	A	0	0	0	0	0	0	0	0	0	0	0	0	0	0	0	0	0
1154	11544	Cairo	urban	urban governorate	male	4	No Disablity	#NULL!	no	no	no	no	no	no	no	no	no	The child is not transeferred for suspected delay	Above intermediate	No Apaprent Disability	A	2			Wife of HH head	Does not work does not look for work	32.3	university	HH Head	18 to less than 35	no apparent disability	A	0	0	0	0	0	0	0	0	0	0	0	0	0	0	0	0	0
1155	11555	Cairo	urban	urban governorate	male	5	No Disablity	#NULL!	no	no	no	no	no	no	no	no	no	The child is not transeferred for suspected delay	university	No Apaprent Disability	A	1			Wife of HH head	Does not work does not look for work	39.7	university	HH Head	35 to less than 40	no apparent disability	A	0	0	0	0	0	0	0	0	0	0	0	0	0	0	0	0	0
1158	11585	Cairo	urban	urban governorate	male	5	No Disablity	#NULL!	no	no	no	no	no	no	no	no	no	The child is not transeferred for suspected delay	university	No Apaprent Disability	A	3			Wife of HH head	Does not work does not look for work	33	university	HH Head	18 to less than 35	no apparent disability	A	0	0	0	0	0	0	0	0	0	0	0	0	0	0	0	0	0
1159	11596	Cairo	urban	urban governorate	female	6	No Disablity	#NULL!	no	no	no	no	no	no	no	no	no	The child is not transeferred for suspected delay	Illeterate	No Apaprent Disability	A	3			Wife of HH head	Does not work does not look for work	24	Read and write	HH Head	18 to less than 35	no apparent disability	A	0	0	0	0	0	0	0	0	0	0	0	0	0	0	0	0	0
1160	11603	Cairo	urban	urban governorate	male	3	No Disablity	#NULL!	no	no	no	no	no	no	no	no	no	The child is not transeferred for suspected delay	High School and technical	No Apaprent Disability	A	1			Wife of HH head	Does not work does not look for work	21.7	High School and technical	HH Head	18 to less than 35	no apparent disability	A	0	0	0	0	0	0	0	0	0	0	0	0	0	0	0	0	0
1161	11614	Cairo	urban	urban governorate	male	4	No Disablity	#NULL!	no	no	no	no	no	no	no	no	no	The child is not transeferred for suspected delay	university	No Apaprent Disability	A	2			Wife of HH head	Does not work does not look for work	27.8	university	HH Head	18 to less than 35	no apparent disability	A	0	0	0	0	0	0	0	0	0	0	0	0	0	0	0	0	0
1162	11624	Cairo	urban	urban governorate	male	4	No Disablity	#NULL!	no	no	no	no	no	no	no	no	no	The child is not transeferred for suspected delay	Above intermediate	No Apaprent Disability	A	2			Wife of HH head	Does not work does not look for work	35.7	Above intermediate	HH Head	35 to less than 40	no apparent disability	A	0	0	0	0	0	0	0	0	0	0	0	0	0	0	0	0	0
1163	11634	Cairo	urban	urban governorate	male	4	No Disablity	#NULL!	no	no	no	no	no	no	no	no	no	The child is transferred for suspected delay	university	No Apaprent Disability	A	2			Wife of HH head	Does not work does not look for work	27.8	university	HH Head	18 to less than 35	no apparent disability	A	0	0	yes	yes	0	yes	0	0	0	yes	yes	0	0	yes	0	0	0
1164	11643	Cairo	urban	urban governorate	male	4	No Disablity	#NULL!	no	no	no	no	no	no	no	no	no	The child is not transeferred for suspected delay	university	No Apaprent Disability	A	2			Wife of HH head	Does not work does not look for work	25.6	university	HH Head	18 to less than 35	no apparent disability	A	0	0	0	0	0	0	0	0	0	0	0	0	0	0	0	0	0
1164	11644	Cairo	urban	urban governorate	male	4	No Disablity	#NULL!	no	no	no	no	no	no	no	no	no	The child is not transeferred for suspected delay	university	No Apaprent Disability	A	2			Wife of HH head	Does not work does not look for work	28.4	university	HH Head	18 to less than 35	no apparent disability	A	0	0	0	0	0	0	0	0	0	0	0	0	0	0	0	0	0
1166	11665	Cairo	urban	urban governorate	female	6	No Disablity	#NULL!	no	no	no	no	yes	no	no	no	no	The child is not transeferred for suspected delay	4 years istitute	No Apaprent Disability	A	3			Wife of HH head	Does not work does not look for work	31.9	4 years istitute	HH Head	18 to less than 35	no apparent disability	A	0	0	0	0	0	0	0	0	0	0	0	0	0	0	0	0	0
1166	11666	Cairo	urban	urban governorate	male	6	No Disablity	#NULL!	no	no	no	no	yes	no	no	no	no	The child is not transeferred for suspected delay	4 years istitute	No Apaprent Disability	A	3			Wife of HH head	Does not work does not look for work	36.2	4 years istitute	HH Head	35 to less than 40	no apparent disability	A	0	0	0	0	0	0	0	0	0	0	0	0	0	0	0	0	0
1173	11734	Cairo	urban	urban governorate	female	4	No Disablity	#NULL!	no	no	no	no	no	no	no	no	no	The child is not transeferred for suspected delay	university	No Apaprent Disability	A	2			Wife of HH head	Does not work does not look for work	31.8	university	HH Head	18 to less than 35	no apparent disability	A	0	0	0	0	0	0	0	0	0	0	0	0	0	0	0	0	0
1176	11765	Cairo	urban	urban governorate	male	6	No Disablity	#NULL!	no	no	no	no	no	no	no	no	no	The child is not transeferred for suspected delay	High School and technical	No Apaprent Disability	A	4			Wife of HH head	Does not work does not look for work	27.3	High School and technical	HH Head	18 to less than 35	no apparent disability	A	0	0	0	0	0	0	0	0	0	0	0	0	0	0	0	0	0
1176	11766	Cairo	urban	urban governorate	male	6	No Disablity	#NULL!	no	no	no	no	no	no	no	no	no	The child is not transeferred for suspected delay	High School and technical	No Apaprent Disability	A	4			Wife of HH head	Does not work does not look for work	28.8	High School and technical	HH Head	18 to less than 35	no apparent disability	A	0	0	0	0	0	0	0	0	0	0	0	0	0	0	0	0	0
1178	11784	Cairo	urban	urban governorate	male	5	No Disablity	#NULL!	no	no	no	no	no	no	no	no	no	The child is not transeferred for suspected delay	university	No Apaprent Disability	A	3	1	2	Wife of HH head	work (paid-unpaid-his own-employer)	28.4	university	HH Head	18 to less than 35	no apparent disability	A	0	0	0	0	0	0	0	0	0	0	0	0	0	0	0	0	0
1178	11785	Cairo	urban	urban governorate	male	5	No Disablity	#NULL!	no	no	no	no	no	no	no	no	no	The child is not transeferred for suspected delay	university	No Apaprent Disability	A	3	1	2	Wife of HH head	work (paid-unpaid-his own-employer)	28.4	university	HH Head	18 to less than 35	no apparent disability	A	0	0	0	0	0	0	0	0	0	0	0	0	0	0	0	0	0
1179	11795	Cairo	urban	urban governorate	male	5	No Disablity	#NULL!	no	no	no	no	no	no	no	no	no	The child is not transeferred for suspected delay	university	No Apaprent Disability	A	1			Wife of HH head	Does not work does not look for work	36.7	university	HH Head	35 to less than 40	no apparent disability	A	0	0	0	0	0	0	0	0	0	0	0	0	0	0	0	0	0
1182	11828	Cairo	urban	urban governorate	female	8	No Disablity	#NULL!	no	no	no	no	no	no	no	no	no	The child is not transeferred for suspected delay	the child has no moyther in the house	The child has no mother in the HH	99	3			his/her mother is not in the HH	The child has no mother in the HH	the child has no mother in the HH	the child has no father in the HH	the child has no mother is not in the HH	99	99	#N/A	0	0	0	0	0	0	0	0	0	0	0	0	0	0	0	0	0
1183	11834	Cairo	urban	urban governorate	female	8	No Disablity	#NULL!	no	no	no	no	no	no	no	no	no	The child is not transeferred for suspected delay	High School and technical	No Apaprent Disability	A	4			Wife of HH head	Does not work does not look for work	24.4	High School and technical	HH Head	18 to less than 35	no apparent disability	A	0	0	0	0	0	0	0	0	0	0	0	0	0	0	0	0	0
1184	11843	Cairo	urban	urban governorate	female	4	No Disablity	#NULL!	no	no	no	no	no	no	no	no	no	The child is not transeferred for suspected delay	university	No Apaprent Disability	A	2			Wife of HH head	Does not work does not look for work	27.6	university	HH Head	18 to less than 35	no apparent disability	A	0	0	0	0	0	0	0	0	0	0	0	0	0	0	0	0	0
1184	11844	Cairo	urban	urban governorate	male	4	No Disablity	#NULL!	no	no	no	no	no	no	no	no	no	The child is not transeferred for suspected delay	university	No Apaprent Disability	A	2			Wife of HH head	Does not work does not look for work	29.4	university	HH Head	18 to less than 35	no apparent disability	A	0	0	0	0	0	0	0	0	0	0	0	0	0	0	0	0	0
1185	11853	Cairo	urban	urban governorate	male	3	No Disablity	#NULL!	no	no	no	no	yes	no	no	yes	no	The child is not transeferred for suspected delay	university	No Apaprent Disability	A	1			Wife of HH head	Does not work does not look for work	23.5	university	HH Head	18 to less than 35	no apparent disability	A	0	0	0	0	0	0	0	0	0	0	0	0	0	0	0	0	0
1188	11885	Cairo	urban	urban governorate	female	5	No Disablity	#NULL!	no	no	no	no	no	no	no	no	no	The child is not transeferred for suspected delay	university	No Apaprent Disability	A	3			Wife of HH head	Does not work does not look for work	35.1	High School and technical	HH Head	35 to less than 40	no apparent disability	A	0	0	0	0	0	0	0	0	0	0	0	0	0	0	0	0	0
1189	11895	Cairo	urban	urban governorate	male	6	No Disablity	#NULL!	no	no	no	no	no	no	no	no	no	The child is not transeferred for suspected delay	university	No Apaprent Disability	A	4			Wife of HH head	Does not work does not look for work	31.9	university	HH Head	18 to less than 35	no apparent disability	A	0	0	0	0	0	0	0	0	0	0	0	0	0	0	0	0	0
1189	11896	Cairo	urban	urban governorate	female	6	No Disablity	#NULL!	no	no	no	no	no	no	no	no	no	The child is not transeferred for suspected delay	university	No Apaprent Disability	A	4			Wife of HH head	Does not work does not look for work	34.3	university	HH Head	18 to less than 35	no apparent disability	A	0	0	0	0	0	0	0	0	0	0	0	0	0	0	0	0	0
1190	11903	Cairo	urban	urban governorate	female	4	No Disablity	#NULL!	no	no	no	no	no	no	no	no	no	The child is not transeferred for suspected delay	university	No Apaprent Disability	A	1			Wife of HH head	work (paid-unpaid-his own-employer)	25.4	university	HH Head	18 to less than 35	no apparent disability	A	0	0	0	0	0	0	0	0	0	0	0	0	0	0	0	0	0
1192	11923	Cairo	urban	urban governorate	male	3	No Disablity	#NULL!	no	no	no	no	no	no	no	no	no	The child is not transeferred for suspected delay	Above intermediate	No Apaprent Disability	A	1			Wife of HH head	Does not work does not look for work	28.3	university	HH Head	18 to less than 35	no apparent disability	A	0	0	0	0	0	0	0	0	0	0	0	0	0	0	0	0	0
1195	11955	Cairo	urban	urban governorate	male	5	No Disablity	#NULL!	no	no	no	no	no	no	no	no	no	The child is not transeferred for suspected delay	university	No Apaprent Disability	A	3			Wife of HH head	Does not work does not look for work	30.6	university	HH Head	18 to less than 35	no apparent disability	A	0	0	0	0	0	0	0	0	0	0	0	0	0	0	0	0	0
1196	11963	Cairo	urban	urban governorate	male	5	No Disablity	#NULL!	no	no	no	no	no	no	no	no	no	The child is not transeferred for suspected delay	Above intermediate	No Apaprent Disability	A	3			Wife of HH head	Does not work does not look for work	31.1	High School and technical	HH Head	18 to less than 35	no apparent disability	A	0	0	0	0	0	0	0	0	0	0	0	0	0	0	0	0	0
1196	11964	Cairo	urban	urban governorate	male	5	No Disablity	#NULL!	no	no	no	no	no	no	no	no	no	The child is not transeferred for suspected delay	Above intermediate	No Apaprent Disability	A	3			Wife of HH head	Does not work does not look for work	33.8	High School and technical	HH Head	18 to less than 35	no apparent disability	A	0	0	0	0	0	0	0	0	0	0	0	0	0	0	0	0	0
1196	11965	Cairo	urban	urban governorate	male	5	No Disablity	#NULL!	no	no	no	no	no	no	no	no	no	The child is not transeferred for suspected delay	Above intermediate	No Apaprent Disability	A	3			Wife of HH head	Does not work does not look for work	35	High School and technical	HH Head	35 to less than 40	no apparent disability	A	0	0	0	0	0	0	0	0	0	0	0	0	0	0	0	0	0
1197	11975	Cairo	urban	urban governorate	male	6	No Disablity	#NULL!	no	no	no	no	no	no	no	no	no	The child is not transeferred for suspected delay	university	No Apaprent Disability	A	3	1	2	Wife of HH head	Does not work does not look for work	37.6	university	HH Head	35 to less than 40	no apparent disability	A	0	0	0	0	0	0	0	0	0	0	0	0	0	0	0	0	0
1197	11976	Cairo	urban	urban governorate	male	6	No Disablity	#NULL!	no	no	no	no	no	no	no	no	no	The child is not transeferred for suspected delay	university	No Apaprent Disability	A	3	1	2	Wife of HH head	Does not work does not look for work	37.6	university	HH Head	35 to less than 40	no apparent disability	A	0	0	0	0	0	0	0	0	0	0	0	0	0	0	0	0	0
1198	11983	Cairo	urban	urban governorate	female	3	No Disablity	#NULL!	no	no	no	no	no	no	no	no	no	The child is not transeferred for suspected delay	university	No Apaprent Disability	A	1			Wife of HH head	work (paid-unpaid-his own-employer)	24.2	university	HH Head	18 to less than 35	no apparent disability	A	0	0	0	0	0	0	0	0	0	0	0	0	0	0	0	0	0
1199	11993	Cairo	urban	urban governorate	male	3	No Disablity	#NULL!	no	no	no	no	no	no	no	no	no	The child is not transeferred for suspected delay	university	No Apaprent Disability	A	1			Wife of HH head	Does not work does not look for work	23.1	university	HH Head	18 to less than 35	no apparent disability	A	0	0	0	0	0	0	0	0	0	0	0	0	0	0	0	0	0
1200	12004	Cairo	urban	urban governorate	female	4	No Disablity	#NULL!	no	no	no	no	no	no	no	no	no	The child is not transeferred for suspected delay	Above intermediate	No Apaprent Disability	A	2			Wife of HH head	Does not work does not look for work	29.2	university	HH Head	18 to less than 35	no apparent disability	A	0	0	0	0	0	0	0	0	0	0	0	0	0	0	0	0	0
1202	12023	Cairo	urban	urban governorate	male	3	No Disablity	#NULL!	no	no	no	no	no	no	no	no	no	The child is not transeferred for suspected delay	4 years istitute	No Apaprent Disability	A	1			Wife of HH head	Does not work does not look for work	23.3	Above intermediate	HH Head	18 to less than 35	no apparent disability	A	0	0	0	0	0	0	0	0	0	0	0	0	0	0	0	0	0
1203	12034	Cairo	urban	urban governorate	male	4	No Disablity	#NULL!	no	no	no	no	no	no	no	no	no	The child is not transeferred for suspected delay	Above intermediate	No Apaprent Disability	A	2			Wife of HH head	Does not work does not look for work	30.5	Illeterate	HH Head	18 to less than 35	no apparent disability	A	0	0	0	0	0	0	0	0	0	0	0	0	0	0	0	0	0
1204	12045	Cairo	urban	urban governorate	male	5	No Disablity	#NULL!	no	no	no	no	no	no	no	no	no	The child is not transeferred for suspected delay	Read and write	No Apaprent Disability	A	2			Wife of HH head	Does not work does not look for work	31.4	Above intermediate	HH Head	18 to less than 35	no apparent disability	A	0	0	0	0	0	0	0	0	0	0	0	0	0	0	0	0	0
1205	12056	Cairo	urban	urban governorate	female	6	No Disablity	#NULL!	no	no	no	no	no	no	no	no	no	The child is not transeferred for suspected delay	Above intermediate	No Apaprent Disability	A	1			Wife of HH head	Does not work does not look for work	32.8	Illeterate	HH Head	18 to less than 35	no apparent disability	A	0	0	0	0	0	0	0	0	0	0	0	0	0	0	0	0	0
1206	12063	Cairo	urban	urban governorate	male	3	No Disablity	#NULL!	yes	yes	no	yes	yes	no	no	yes	no	The child is transferred for suspected delay	university	No Apaprent Disability	A	1			Wife of HH head	Does not work does not look for work	20.7	university	HH Head	18 to less than 35	no apparent disability	A	yes	yes	yes	yes	0	0	yes	0	0	0	0	0	0	0	yes	0	yes
1207	12075	Cairo	urban	urban governorate	female	5	No Disablity	#NULL!	no	no	no	no	no	no	no	no	no	The child is not transeferred for suspected delay	Above intermediate	No Apaprent Disability	A	1			Wife of HH head	Does not work does not look for work	31.2	Above intermediate	HH Head	18 to less than 35	no apparent disability	A	0	0	0	0	0	0	0	0	0	0	0	0	0	0	0	0	0
1208	12086	Cairo	urban	urban governorate	female	6	No Disablity	#NULL!	no	no	no	no	no	no	no	no	no	The child is not transeferred for suspected delay	Illeterate	No Apaprent Disability	A	1			Wife of HH head	Does not work does not look for work	34.1	university	HH Head	18 to less than 35	no apparent disability	A	0	0	0	0	0	0	0	0	0	0	0	0	0	0	0	0	0
1209	12093	Cairo	urban	urban governorate	female	4	No Disablity	#NULL!	no	no	no	no	no	no	no	no	no	The child is not transeferred for suspected delay	university	No Apaprent Disability	A	1			Wife of HH head	Does not work does not look for work	26	university	HH Head	18 to less than 35	no apparent disability	A	0	0	0	0	0	0	0	0	0	0	0	0	0	0	0	0	0
1210	12104	Cairo	urban	urban governorate	male	4	Disable	#NULL!	yes	yes	no	no	yes	no	no	no	no	The child is transferred for suspected delay	university	No Apaprent Disability	A	2			Wife of HH head	Does not work does not look for work	30.4	Above intermediate	HH Head	18 to less than 35	no apparent disability	A	0	0	0	yes	0	yes	0	0	0	0	0	0	0	0	0	0	yes
1212	12123	Cairo	urban	urban governorate	female	4	No Disablity	#NULL!	no	no	no	no	no	no	no	no	no	The child is transferred for suspected delay	university	No Apaprent Disability	A	2			Wife of HH head	Does not work does not look for work	20.6	university	HH Head	18 to less than 35	no apparent disability	A	0	0	0	0	0	0	0	0	0	0	0	0	0	0	0	0	0
1212	12124	Cairo	urban	urban governorate	female	4	No Disablity	#NULL!	no	no	no	no	no	no	no	no	no	The child is transferred for suspected delay	university	No Apaprent Disability	A	2			Wife of HH head	Does not work does not look for work	21.5	university	HH Head	18 to less than 35	no apparent disability	A	0	0	0	0	0	0	0	0	0	0	0	0	0	0	0	0	0
1215	12155	Cairo	urban	urban governorate	female	5	No Disablity	#NULL!	no	no	no	no	no	no	no	no	no	The child is not transeferred for suspected delay	university	No Apaprent Disability	A	2			Wife of HH head	Does not work does not look for work	38.4	university	HH Head	35 to less than 40	no apparent disability	A	0	0	0	0	0	0	0	0	0	0	0	0	0	0	0	0	0
1217	12173	Cairo	urban	urban governorate	female	4	No Disablity	#NULL!	no	no	no	no	no	no	no	no	no	The child is not transeferred for suspected delay	university	No Apaprent Disability	A	2			Wife of HH head	Does not work does not look for work	23.5	university	HH Head	18 to less than 35	no apparent disability	A	0	0	0	0	0	0	0	0	0	0	0	0	0	0	0	0	0
1217	12174	Cairo	urban	urban governorate	male	4	No Disablity	#NULL!	no	no	no	no	no	no	no	no	no	The child is not transeferred for suspected delay	university	No Apaprent Disability	A	2			Wife of HH head	Does not work does not look for work	26.3	university	HH Head	18 to less than 35	no apparent disability	A	0	0	0	0	0	0	0	0	0	0	0	0	0	0	0	0	0
1218	12183	Cairo	urban	urban governorate	female	3	No Disablity	#NULL!	no	no	no	no	no	no	no	no	no	The child is not transeferred for suspected delay	university	No Apaprent Disability	A	1			Wife of HH head	Does not work does not look for work	25.6	4 years istitute	HH Head	18 to less than 35	no apparent disability	A	0	0	0	0	0	0	0	0	0	0	0	0	0	0	0	0	0
1219	12193	Cairo	urban	urban governorate	female	4	No Disablity	#NULL!	no	no	no	no	no	no	no	no	no	The child is not transeferred for suspected delay	university	No Apaprent Disability	A	1			Wife of HH head	Does not work does not look for work	23.3	university	HH Head	18 to less than 35	no apparent disability	A	0	0	0	0	0	0	0	0	0	0	0	0	0	0	0	0	0
1221	12214	Cairo	urban	urban governorate	male	4	No Disablity	#NULL!	no	no	no	no	no	no	no	no	no	The child is not transeferred for suspected delay	university	No Apaprent Disability	A	2			Wife of HH head	work (paid-unpaid-his own-employer)	27.6	university	HH Head	18 to less than 35	no apparent disability	A	0	0	0	0	0	0	0	0	0	0	0	0	0	0	0	0	0
1222	12223	Cairo	urban	urban governorate	male	4	No Disablity	#NULL!	no	no	no	no	no	no	no	no	no	The child is not transeferred for suspected delay	university	No Apaprent Disability	A	2			Wife of HH head	Does not work does not look for work	23.4	university	HH Head	18 to less than 35	no apparent disability	A	0	0	0	0	0	0	0	0	0	0	0	0	0	0	0	0	0
1222	12224	Cairo	urban	urban governorate	female	4	No Disablity	#NULL!	no	no	no	no	no	no	no	no	no	The child is not transeferred for suspected delay	university	No Apaprent Disability	A	2			Wife of HH head	Does not work does not look for work	27.3	university	HH Head	18 to less than 35	no apparent disability	A	0	0	0	0	0	0	0	0	0	0	0	0	0	0	0	0	0
1223	12233	Cairo	urban	urban governorate	female	4	No Disablity	#NULL!	no	no	no	no	yes	no	no	yes	no	The child is not transeferred for suspected delay	High School and technical	No Apaprent Disability	A	1			Wife of HH head	Does not work does not look for work	19.6	university	HH Head	18 to less than 35	no apparent disability	A	0	0	0	0	0	0	0	0	0	0	0	0	0	0	0	0	0
1224	12243	Cairo	urban	urban governorate	female	3	No Disablity	#NULL!	no	no	no	no	no	no	no	no	no	The child is not transeferred for suspected delay	university	No Apaprent Disability	A	1			Wife of HH head	work (paid-unpaid-his own-employer)	30.4	university	HH Head	18 to less than 35	no apparent disability	A	0	0	0	0	0	0	0	0	0	0	0	0	0	0	0	0	0
1227	12275	Cairo	urban	urban governorate	female	5	No Disablity	#NULL!	no	no	no	no	no	no	no	no	no	The child is not transeferred for suspected delay	university	No Apaprent Disability	A	2			Wife of HH head	Does not work does not look for work	30.6	university	HH Head	18 to less than 35	no apparent disability	A	0	0	0	0	0	0	0	0	0	0	0	0	0	0	0	0	0
1228	12285	Cairo	urban	urban governorate	female	5	No Disablity	#NULL!	no	no	no	no	no	no	no	no	no	The child is not transeferred for suspected delay	university	No Apaprent Disability	A	2			Wife of HH head	work (paid-unpaid-his own-employer)	37.3	university	HH Head	35 to less than 40	no apparent disability	A	0	0	0	0	0	0	0	0	0	0	0	0	0	0	0	0	0
1229	12293	Cairo	urban	urban governorate	male	4	No Disablity	#NULL!	yes	yes	no	no	yes	no	no	no	no	The child is transferred for suspected delay	university	No Apaprent Disability	A	2			Wife of HH head	Does not work does not look for work	25.3	university	HH Head	18 to less than 35	no apparent disability	A	0	yes	0	0	0	yes	0	yes	0	0	0	0	0	yes	yes	0	0
1229	12294	Cairo	urban	urban governorate	male	4	No Disablity	#NULL!	no	no	no	no	yes	no	no	no	no	The child is not transeferred for suspected delay	university	No Apaprent Disability	A	2			Wife of HH head	Does not work does not look for work	27.5	university	HH Head	18 to less than 35	no apparent disability	A	0	0	0	0	0	0	0	0	0	0	0	0	0	0	0	0	0
1230	12306	Cairo	urban	urban governorate	female	7	No Disablity	#NULL!	no	no	no	no	no	no	no	no	no	The child is not transeferred for suspected delay	Illeterate	No Apaprent Disability	A	2			Wife of HH head	Does not work does not look for work	35.8	Read and write	HH Head	35 to less than 40	no apparent disability	A	0	0	0	0	0	0	0	0	0	0	0	0	0	0	0	0	0
1231	12314	Cairo	urban	urban governorate	male	4	No Disablity	#NULL!	no	no	no	no	no	no	no	no	no	The child is not transeferred for suspected delay	Illeterate	No Apaprent Disability	A	1			Wife of HH head	Does not work does not look for work	41.3	Illeterate	HH Head	40 +	no apparent disability	A	0	0	0	0	0	0	0	0	0	0	0	0	0	0	0	0	0
1233	12333	Cairo	urban	urban governorate	male	3	No Disablity	#NULL!	no	no	no	no	no	no	no	no	no	The child is not transeferred for suspected delay	university	No Apaprent Disability	A	1			Wife of HH head	Does not work does not look for work	25.8	university	HH Head	18 to less than 35	no apparent disability	A	0	0	0	0	0	0	0	0	0	0	0	0	0	0	0	0	0
1234	12346	Cairo	urban	urban governorate	female	7	No Disablity	#NULL!	no	no	no	no	no	no	no	no	no	The child is not transeferred for suspected delay	university	No Apaprent Disability	A	3			Wife of HH head	work (paid-unpaid-his own-employer)	32.7	university	HH Head	18 to less than 35	no apparent disability	A	0	0	0	0	0	0	0	0	0	0	0	0	0	0	0	0	0
1234	12347	Cairo	urban	urban governorate	male	7	No Disablity	#NULL!	no	no	no	no	no	no	no	no	no	The child is not transeferred for suspected delay	university	No Apaprent Disability	A	3			Wife of HH head	work (paid-unpaid-his own-employer)	34.8	university	HH Head	18 to less than 35	no apparent disability	A	0	0	0	0	0	0	0	0	0	0	0	0	0	0	0	0	0
1235	12355	Cairo	urban	urban governorate	female	5	No Disablity	#NULL!	no	no	no	no	no	no	no	no	no	The child is not transeferred for suspected delay	university	No Apaprent Disability	A	2			Wife of HH head	work (paid-unpaid-his own-employer)	28.2	university	HH Head	18 to less than 35	no apparent disability	A	0	0	0	0	0	0	0	0	0	0	0	0	0	0	0	0	0
1236	12364	Cairo	urban	urban governorate	male	4	No Disablity	#NULL!	no	no	no	no	no	no	no	no	no	The child is not transeferred for suspected delay	university	No Apaprent Disability	A	2			Wife of HH head	Does not work does not look for work	26.8	university	HH Head	18 to less than 35	no apparent disability	A	0	0	0	0	0	0	0	0	0	0	0	0	0	0	0	0	0
1237	12373	Cairo	urban	urban governorate	female	4	No Disablity	#NULL!	no	no	no	no	no	no	no	no	no	The child is not transeferred for suspected delay	university	No Apaprent Disability	A	2			Wife of HH head	Does not work does not look for work	27.6	university	HH Head	18 to less than 35	no apparent disability	A	0	0	0	0	0	0	0	0	0	0	0	0	0	0	0	0	0
1237	12374	Cairo	urban	urban governorate	female	4	No Disablity	#NULL!	no	no	no	no	no	no	no	no	no	The child is not transeferred for suspected delay	university	No Apaprent Disability	A	2			Wife of HH head	Does not work does not look for work	29.1	university	HH Head	18 to less than 35	no apparent disability	A	0	0	0	0	0	0	0	0	0	0	0	0	0	0	0	0	0
1238	12383	Cairo	urban	urban governorate	female	4	No Disablity	#NULL!	no	no	no	no	no	no	no	no	no	The child is not transeferred for suspected delay	university	No Apaprent Disability	A	2			Wife of HH head	Does not work does not look for work	36.7	university	HH Head	35 to less than 40	no apparent disability	A	0	0	0	0	0	0	0	0	0	0	0	0	0	0	0	0	0
1238	12384	Cairo	urban	urban governorate	male	4	No Disablity	#NULL!	no	no	no	no	no	no	no	no	no	The child is not transeferred for suspected delay	university	No Apaprent Disability	A	2			Wife of HH head	Does not work does not look for work	32.5	university	HH Head	18 to less than 35	no apparent disability	A	0	0	0	0	0	0	0	0	0	0	0	0	0	0	0	0	0
1239	12395	Cairo	urban	urban governorate	female	5	No Disablity	#NULL!	no	no	no	no	no	no	no	no	no	The child is not transeferred for suspected delay	university	No Apaprent Disability	A	3			Wife of HH head	Does not work does not look for work	34.7	university	HH Head	18 to less than 35	no apparent disability	A	0	0	0	0	0	0	0	0	0	0	0	0	0	0	0	0	0
1240	12405	Cairo	urban	urban governorate	female	5	No Disablity	#NULL!	no	no	no	no	no	no	no	no	no	The child is not transeferred for suspected delay	university	No Apaprent Disability	A	2			Wife of HH head	Does not work does not look for work	31.3	university	HH Head	18 to less than 35	no apparent disability	A	0	0	0	0	0	0	0	0	0	0	0	0	0	0	0	0	0
1241	12414	Cairo	urban	urban governorate	female	5	No Disablity	#NULL!	no	no	no	no	no	no	no	no	no	The child is not transeferred for suspected delay	university	No Apaprent Disability	A	3	1	2	Wife of HH head	Does not work does not look for work	27.1	university	HH Head	18 to less than 35	no apparent disability	A	0	0	0	0	0	0	0	0	0	0	0	0	0	0	0	0	0
1241	12415	Cairo	urban	urban governorate	male	5	No Disablity	#NULL!	no	no	no	no	no	no	no	no	no	The child is not transeferred for suspected delay	university	No Apaprent Disability	A	3	1	2	Wife of HH head	Does not work does not look for work	27.1	university	HH Head	18 to less than 35	no apparent disability	A	0	0	0	0	0	0	0	0	0	0	0	0	0	0	0	0	0
1244	12443	Cairo	urban	urban governorate	female	3	No Disablity	#NULL!	no	no	no	no	no	no	no	no	no	The child is not transeferred for suspected delay	Above intermediate	No Apaprent Disability	A	1			Wife of HH head	Does not work does not look for work	19.6	Above intermediate	HH Head	18 to less than 35	no apparent disability	A	0	0	0	0	0	0	0	0	0	0	0	0	0	0	0	0	0
1245	12454	Cairo	urban	urban governorate	female	4	No Disablity	#NULL!	no	no	no	no	no	no	no	no	no	The child is not transeferred for suspected delay	Prep	No Apaprent Disability	A	2			Wife of HH head	Does not work does not look for work	24.5	Above intermediate	HH Head	18 to less than 35	no apparent disability	A	0	0	0	0	0	0	0	0	0	0	0	0	0	0	0	0	0
1246	12464	Cairo	urban	urban governorate	female	5	No Disablity	#NULL!	no	no	no	no	no	no	no	no	no	The child is not transeferred for suspected delay	university	No Apaprent Disability	A	3			Wife of HH head	Does not work does not look for work	27	university	HH Head	18 to less than 35	no apparent disability	A	0	0	0	0	0	0	0	0	0	0	0	0	0	0	0	0	0
1246	12465	Cairo	urban	urban governorate	male	5	No Disablity	#NULL!	no	no	no	no	no	no	no	no	no	The child is not transeferred for suspected delay	university	No Apaprent Disability	A	3			Wife of HH head	Does not work does not look for work	29.6	university	HH Head	18 to less than 35	no apparent disability	A	0	0	0	0	0	0	0	0	0	0	0	0	0	0	0	0	0
1248	12483	Cairo	urban	urban governorate	female	3	No Disablity	#NULL!	no	no	no	no	no	no	no	no	no	The child is not transeferred for suspected delay	Above intermediate	No Apaprent Disability	A	1			Wife of HH head	Does not work does not look for work	44.3	university	HH Head	40 +	no apparent disability	A	0	0	0	0	0	0	0	0	0	0	0	0	0	0	0	0	0
1249	12495	Cairo	urban	urban governorate	female	6	No Disablity	#NULL!	no	no	no	no	no	no	no	no	no	The child is not transeferred for suspected delay	Above intermediate	No Apaprent Disability	A	4			Wife of HH head	Does not work does not look for work	21.9	university	HH Head	18 to less than 35	no apparent disability	A	0	0	0	0	0	0	0	0	0	0	0	0	0	0	0	0	0
1249	12496	Cairo	urban	urban governorate	female	6	No Disablity	#NULL!	no	no	no	no	no	no	no	no	no	The child is not transeferred for suspected delay	Above intermediate	No Apaprent Disability	A	4			Wife of HH head	Does not work does not look for work	24.3	university	HH Head	18 to less than 35	no apparent disability	A	0	0	0	0	0	0	0	0	0	0	0	0	0	0	0	0	0
1250	12504	Cairo	urban	urban governorate	female	4	No Disablity	#NULL!	no	no	no	no	no	no	no	no	no	The child is not transeferred for suspected delay	university	No Apaprent Disability	A	1			Wife of HH head	Does not work does not look for work	23.8	university	HH Head	18 to less than 35	no apparent disability	A	0	0	0	0	0	0	0	0	0	0	0	0	0	0	0	0	0
1251	12514	Cairo	urban	urban governorate	male	4	No Disablity	#NULL!	no	no	no	no	no	no	no	no	no	The child is not transeferred for suspected delay	university	No Apaprent Disability	A	2			Wife of HH head	Does not work does not look for work	29.8	post grduate	HH Head	18 to less than 35	no apparent disability	A	0	0	0	0	0	0	0	0	0	0	0	0	0	0	0	0	0
1253	12535	Cairo	urban	urban governorate	female	5	No Disablity	#NULL!	no	no	no	no	no	no	no	no	no	The child is not transeferred for suspected delay	Illeterate	No Apaprent Disability	A	2			Wife of HH head	Does not work does not look for work	32.3	High School and technical	HH Head	18 to less than 35	no apparent disability	A	0	0	0	0	0	0	0	0	0	0	0	0	0	0	0	0	0
1255	12555	Cairo	urban	urban governorate	male	5	No Disablity	#NULL!	yes	yes	no	yes	no	no	no	no	no	The child is not transeferred for suspected delay	High School and technical	No Apaprent Disability	A	3			Wife of HH head	Does not work does not look for work	33.6	High School and technical	HH Head	18 to less than 35	no apparent disability	A	0	0	0	0	0	0	0	0	0	0	0	0	0	0	0	0	0
1258	12584	Cairo	urban	urban governorate	male	4	No Disablity	#NULL!	no	yes	no	no	yes	no	no	no	no	The child is not transeferred for suspected delay	High School and technical	No Apaprent Disability	A	2			Wife of HH head	Does not work does not look for work	34.3	High School and technical	HH Head	18 to less than 35	no apparent disability	A	0	0	0	0	0	0	0	0	0	0	0	0	0	0	0	0	0
1260	12607	Cairo	urban	urban governorate	male	8	No Disablity	#NULL!	no	no	no	no	no	no	no	no	no	The child is not transeferred for suspected delay	Primary	No Apaprent Disability	A	5			Wife of HH head	Does not work does not look for work	34.1	Primary	HH Head	18 to less than 35	no apparent disability	A	0	0	0	0	0	0	0	0	0	0	0	0	0	0	0	0	0
1260	12608	Cairo	urban	urban governorate	female	8	No Disablity	#NULL!	no	no	no	no	no	no	no	no	no	The child is not transeferred for suspected delay	Primary	No Apaprent Disability	A	5			Wife of HH head	Does not work does not look for work	36	Primary	HH Head	35 to less than 40	no apparent disability	A	0	0	0	0	0	0	0	0	0	0	0	0	0	0	0	0	0
1261	12615	Cairo	urban	urban governorate	male	6	No Disablity	#NULL!	no	yes	no	no	yes	no	no	no	no	The child is not transeferred for suspected delay	High School and technical	No Apaprent Disability	A	3			Wife of HH head	Does not work does not look for work	35.3	university	HH Head	35 to less than 40	no apparent disability	A	0	0	0	0	0	0	0	0	0	0	0	0	0	0	0	0	0
[truncated: 20,181 more rows]
[truncated: 34 more columns]
